# Supplementary material for: A hypoxia‐related lncRNA model for prediction of head and neck squamous cell carcinoma prognosis
Source: Cancer Med. 2022 Aug 3;12(3):3773–85. doi: 10.1002/cam4.5102 (PMC9939198; doi:10.1002/cam4.5102)
Supplement: Supplementary file 6 — Table S1 [file CAM4-12-3773-s006.xlsx]

## Sheet: Supplementary Table 1
id	TCGA-CV-6962-11A-01R-1915-07	TCGA-CV-6939-11A-01R-1915-07	TCGA-H7-A6C4-11A-21R-A466-07	TCGA-CV-6955-11A-01R-2016-07	TCGA-CV-7434-11A-01R-2132-07	TCGA-CV-7178-11A-01R-2016-07	TCGA-CV-7438-11A-01R-2132-07	TCGA-CV-6959-11A-01R-1915-07	TCGA-CV-7183-11A-01R-2016-07	TCGA-CV-7250-11A-01R-2016-07	TCGA-CV-7235-11A-01R-2016-07	TCGA-CV-6933-11A-01R-1915-07	TCGA-CV-7245-11A-01R-2016-07	TCGA-CV-7432-11A-01R-2132-07	TCGA-CV-7424-11A-01R-2081-07	TCGA-CV-6960-11A-01R-2016-07	TCGA-H7-A6C5-11A-11R-A30B-07	TCGA-CV-7177-11A-01R-2016-07	TCGA-HD-A6HZ-11A-11R-A31N-07	TCGA-CV-7103-11A-01R-2016-07	TCGA-CV-7425-11A-01R-2081-07	TCGA-CV-7101-11A-01R-2016-07	TCGA-CV-7255-11A-01R-2016-07	TCGA-CV-6943-11A-01R-1915-07	TCGA-CV-7238-11A-01R-2016-07	TCGA-CV-6934-11A-01R-1915-07	TCGA-CV-7423-11A-01R-2081-07	TCGA-CV-7261-11A-01R-2016-07	TCGA-CV-6936-11A-01R-1915-07	TCGA-CV-6956-11A-01R-2016-07	TCGA-CV-7091-11A-01R-2016-07	TCGA-WA-A7GZ-11A-11R-A34R-07	TCGA-CV-6935-11A-01R-1915-07	TCGA-CV-7097-11A-01R-2016-07	TCGA-CV-6938-11A-01R-1915-07	TCGA-CV-7252-11A-01R-2016-07	TCGA-HD-A6I0-11A-11R-A31N-07	TCGA-CV-7242-11A-01R-2016-07	TCGA-CV-6961-11A-01R-1915-07	TCGA-CN-6016-01A-11R-1686-07	TCGA-BB-4224-01A-01R-1436-07	TCGA-CV-A468-01A-11R-A266-07	TCGA-CV-6962-01A-11R-1915-07	TCGA-BA-A4IH-01A-11R-A266-07	TCGA-CV-7099-01A-41R-2016-07	TCGA-MZ-A6I9-01A-11R-A31N-07	TCGA-CV-A45U-01A-12R-A24H-07	TCGA-CV-7261-01A-11R-2016-07	TCGA-CN-A63W-01A-11R-A30B-07
ABCB1	0.390503	0.659597	0.422954	1.12581	1.72222	0.384535	0.24791	0.644095	0.181479	0.489619	1.22226	0.299098	1.81452	0.690785	0.622917	0.345203	0.520923	0.172364	0.241752	0.584955	0.3303	0.182875	0.367453	0.261104	0.957089	0.184695	0.116122	0.475269	0.709759	0.320414	0.788554	0.395149	0.555371	1.39246	1.57066	0.513068	0.405802	0.361496	0.125025	0.41334	0.0712463	0.545329	0.155952	0.487728	0.204302	0.353354	0.558363	0.393773	0.0822052
AC027097.1	0.299259	0.297439	0.110483	0.367818	0.632441	0.499318	0.303471	0.316978	0.354498	0.437768	0.768288	0.350917	0.421221	0.557739	0.58467	0.426785	1.02144	0.244535	0.285977	0.256448	0.338233	0.311268	0.641659	0.280362	0.272363	0.423821	0.313976	0.308066	0.376639	0.375259	0.254043	0.362157	0.272449	0.729937	0.579095	0.274641	0.585576	0.394316	0.147725	0.221638	0.419104	0.547475	0.346911	1.67486	0.327481	0.415235	0.619516	0.499607	0.199117
ACOT7	7.11908	1.40281	4.66442	11.7657	6.76152	6.69179	12.5835	10.5677	6.55636	8.61874	4.41549	1.42775	3.9269	2.64608	6.20462	10.6362	3.7717	7.12392	7.05243	9.14083	16.2528	6.10253	11.4934	7.9886	4.99953	5.21416	11.2537	8.4	10.0701	10.2067	1.30158	3.4331	8.40937	5.2472	9.39039	7.41083	16.5437	8.24406	12.8751	15.1833	21.7279	14.0821	17.0404	10.039	20.4597	28.154	24.3385	9.74646	21.0221
ADM	48.3674	11.6616	44.9528	21.23	24.5804	3.61593	9.31014	10.8934	35.4774	12.0804	5.49051	2.32604	11.6917	3.37545	12.5689	21.4153	13.7997	39.3229	27.0097	10.7653	6.51069	23.0269	49.2375	9.25178	7.60251	48.7507	18.0905	23.7317	52.5291	30.5443	7.56759	10.2355	39.1444	11.6981	21.5529	27.1028	98.5622	29.6914	14.7475	32.7702	47.2735	51.3626	30.458	23.9098	43.3721	16.972	90.8865	35.0559	128.446
ADORA2B	3.94675	0.199631	2.82183	3.38463	2.10092	4.62859	6.03065	3.67183	4.78327	6.6338	2.21551	0.43078	1.69774	0.740247	6.48617	9.18255	10.6301	4.01823	1.82981	4.14462	3.9299	9.20178	11.5658	5.54443	4.53516	7.52223	6.63185	5.96711	3.96712	9.03151	0.0972511	1.61234	4.43736	2.01031	4.93855	4.83865	3.00659	12.1615	5.76743	2.26929	7.96101	7.27544	10.6048	3.12642	7.89109	6.67267	7.23956	12.2995	11.2124
AJUBA	9.8593	1.0766	3.92596	17.0214	2.98879	6.79835	10.2714	10.6467	3.63257	5.03852	3.41731	1.42953	2.45526	3.13039	9.12885	8.18483	6.00827	9.60264	3.45585	13.5427	11.3381	4.2572	9.39629	8.05083	5.0228	4.21238	8.32867	6.64758	6.05444	7.54949	0.78837	6.83774	6.63319	2.77161	8.69281	7.64951	3.00157	9.17343	2.57029	6.2505	13.8666	7.38931	5.44257	5.73135	15.4949	11.5951	12.5652	19.8	23.1098
AK3	21.1956	28.4357	23.1945	14.5602	18.8241	22.6624	13.8648	19.8243	30.3348	26.2072	17.1187	10.9764	31.1368	10.9482	19.5973	16.4255	15.563	18.0371	8.48275	16.3172	27.0751	18.333	15.3688	19.2472	22.9925	13.5149	15.6057	21.6793	17.8939	19.6177	28.8319	23.1677	16.9893	30.2899	24.2416	16.2963	9.35945	18.4698	17.3691	9.3089	16.7979	15.3055	27.5883	21.5725	16.1559	15.922	16.9916	14.6486	6.19399
AK4	5.75053	5.65842	3.285	5.25757	7.04612	4.82626	5.96779	3.48258	3.94926	6.16823	3.75001	3.48393	3.13807	4.02455	3.70074	7.98132	5.4817	4.64849	3.69152	6.03106	4.23214	3.70161	4.01344	5.34563	4.61611	3.4725	4.6512	10.0949	5.54745	6.18851	6.57436	5.40585	5.57288	3.82953	9.55517	6.64135	2.34507	6.64901	3.50218	4.04441	4.65544	4.53546	7.5861	6.15627	4.58999	1.43673	5.48962	3.78987	11.4269
ALDOA	263.894	806.275	495.48	216.468	235.641	254.17	193.962	316.502	253.718	702.657	144.685	123.011	537.201	214.128	208.532	220.404	140.305	179.491	355.542	227.902	216.481	220.149	225.837	235.757	316.119	275.216	231.139	284.127	201.601	350.198	865.325	533.798	283.162	449.669	157.643	200.314	293.518	238.869	177.149	231.18	127.932	173.087	501.413	95.0098	330.605	311.893	298.721	254.279	339.518
ANGPT2	0.448092	2.20691	0.675171	0.973763	0.802365	0.645485	0.187324	0.474872	0.17559	0.33511	2.39483	0.260324	1.39812	1.55889	0.429284	0.961449	0.929278	0.474787	0.399897	0.297145	0.391219	0.0974198	0.331986	0.189157	0.441474	0.197848	0.113399	0.46657	1.0381	0.331918	3.22905	0.89997	0.449833	2.06008	1.5898	0.228345	1.93489	0.416476	0.478226	2.69587	1.19786	1.26057	3.00024	5.83307	0.406808	0.653601	1.20089	2.2979	3.92243
ANGPTL4	16.4994	1.822	5.41255	10.283	29.5581	37.4368	6.89046	2.35331	10.8048	11.5379	9.23633	0.333433	8.49453	10.3688	14.9298	26.6059	7.56008	31.5649	38.9813	4.24127	9.20272	12.7412	7.95595	6.56752	6.67377	18.8565	6.89834	17.3446	4.97503	19.5618	16.9287	0.732818	23.9054	25.3292	24.643	6.45848	130.514	6.80421	4.01604	32.4023	7.1268	19.1181	9.11282	5.92842	15.6165	3.35543	15.4547	7.84277	31.427
ANKRD37	4.75635	2.50286	5.98147	1.47886	1.36509	1.93589	1.25976	2.06606	12.0543	3.69003	2.67672	2.64502	1.86918	2.46135	5.06986	7.35572	5.8614	3.18066	19.2817	5.59906	1.89754	3.01424	9.41014	4.70674	2.2774	9.88227	2.55243	7.05494	8.08775	2.09978	1.05774	1.52212	11.1797	2.40085	2.28147	5.22441	5.83873	1.69166	6.56039	1.35621	2.72564	4.27906	2.42086	4.34168	2.53544	1.77145	4.88021	2.0761	3.64041
ANKRD44	0.478773	0.399897	0.497396	0.938254	0.815191	0.562344	0.570521	0.749048	0.218533	0.806328	1.38683	0.397761	0.587664	0.378206	0.554203	0.354374	0.448005	0.378704	0.4953	0.512474	0.433053	0.407138	0.642248	0.604241	0.551861	0.39916	0.30646	0.3987	0.514297	0.345246	0.41762	0.687483	0.346405	1.03788	0.72904	0.585513	0.58445	0.464711	0.194275	0.579502	0.471128	1.08392	0.21544	1.22607	0.370859	0.444039	0.892908	0.703705	0.111057
ANKRD9	4.07272	4.37051	4.26446	1.76766	5.76642	4.06739	2.439	1.68986	0.991647	3.31861	4.0773	2.13422	4.60697	5.626	4.73908	2.8647	2.75755	3.29718	2.37974	2.53891	1.72876	4.45064	4.65776	1.90835	2.7251	3.37734	2.14489	3.27151	2.71045	2.29507	4.80139	5.47444	2.40429	2.93512	3.35829	2.6985	3.46356	2.31179	2.37046	2.71428	10.7185	2.7658	2.16418	0.938973	4.77499	4.63122	4.58888	2.0793	3.80608
ANLN	6.69871	0.345604	1.38957	9.24147	0.575628	1.93337	8.59578	5.68117	4.97796	6.28659	1.47878	0.110575	2.87269	0.455862	8.19142	7.41065	3.26485	14.3106	0.591816	7.74261	5.6561	9.12636	8.54696	6.88883	2.40923	2.71305	5.48198	9.77872	5.40601	4.65513	0.24009	4.78559	6.96113	0.846322	4.50083	7.73892	0.754611	9.28954	2.75939	1.56928	44.8871	6.13609	14.0835	18.2295	18.7205	8.98391	20.3864	15.6458	14.7124
APEX1	42.6866	26.894	35.0277	42.5645	68.8748	78.3981	56.6972	46.4612	66.1312	41.9712	76.9039	23.609	31.3531	64.8513	48.4922	58.9245	71.4333	37.4541	37.7826	56.4023	49.5514	58.1614	64.3291	44.8223	35.8395	57.6658	58.028	49.6287	49.4283	43.4985	27.7194	34.4005	42.627	63.9906	71.4569	41.6421	45.6774	61.9293	43.7645	42.7099	69.0575	52.1968	111.323	67.0239	72.2355	92.2576	94.4733	200.316	87.9678
ARHGAP15	0.221678	0.231511	0.373114	0.855953	0.597242	0.240778	0.597654	0.453836	0.208509	0.687455	1.5316	0.206754	0.317415	0.338843	0.145965	0.223795	0.268377	0.129245	0.434218	0.285799	0.585955	0.111184	0.427179	0.320927	0.264711	0.16947	0.334117	0.165639	0.475787	0.274581	0.294188	0.234903	0.221398	1.24152	0.701197	0.274191	1.72537	0.319532	0.155486	0.447163	0.277292	1.26439	0.155123	0.506912	0.389743	0.582384	0.351153	0.314951	0.125483
ARHGAP45	3.00419	2.16831	2.14585	4.89074	3.54957	3.5975	4.79099	3.42566	1.04343	5.23304	8.66574	2.70773	2.96029	4.66404	1.95675	2.12859	3.24881	2.09472	3.56877	2.86757	4.79384	2.11152	3.73821	2.07946	2.04448	4.74546	4.04422	2.02279	4.05467	2.09412	1.26181	1.50758	2.70887	5.0197	4.40818	2.29006	9.35408	3.33565	1.22895	7.13632	3.48929	9.44001	4.97961	4.62571	4.48539	8.73006	5.80717	2.89014	3.98957
ARHGEF6	0.872009	4.95169	4.89437	3.30293	4.58144	1.20556	1.71272	3.10726	0.409413	4.81564	7.18529	1.7607	6.87793	3.45965	1.28584	0.86963	2.69895	0.571055	0.512413	1.61702	1.35218	0.613268	2.36481	1.09793	4.0989	2.26098	1.19166	0.708759	2.39898	1.69989	8.56357	3.57865	0.860648	5.93266	3.55839	1.49384	1.85824	1.23788	0.68794	4.13427	0.949075	2.91376	0.333158	2.81901	1.7433	1.01973	1.19627	1.15062	0.474232
ARL6IP5	29.8445	76.9177	51.3197	41.5888	97.347	63.2455	28.6651	42.6952	40.8828	51.6457	116.418	67.7054	80.1688	95.9008	34.0824	32.2601	48.2225	25.56	32.5904	40.5579	21.1551	33.9477	43.7785	25.7667	55.6558	36.3037	31.7687	20.5215	31.4495	37.1413	68.2057	41.1819	26.2992	135.418	54.6839	30.6448	31.5943	26.4269	18.6525	44.484	18.4326	29.8741	15.9509	76.103	25.1905	32.555	21.927	20.9104	22.3042
ARNT	8.8148	7.05271	5.33896	6.94964	6.95841	6.57366	5.86446	5.77375	5.59445	6.61431	8.44708	3.80814	11.3196	7.06304	8.32333	5.74487	6.10673	6.68085	2.85043	7.20505	4.61085	6.50692	6.43408	6.36079	5.98126	6.04145	5.2673	7.44374	7.22033	5.71315	7.86739	8.35824	6.33083	7.67898	10.5085	6.24873	3.18118	5.63793	4.08657	8.93764	8.4493	5.16597	7.92352	8.66693	5.23368	5.54264	6.56409	7.27798	5.42558
ATM	0.415557	1.03326	0.599803	1.64019	2.48591	0.901399	0.919593	0.862843	0.324403	0.9515	2.02955	2.02619	1.85552	1.95066	1.49904	1.00473	1.8835	1.02176	0.285219	1.2512	0.560997	1.09491	1.77039	0.837556	1.33819	1.01348	0.868373	0.845205	0.974149	0.493742	1.16016	1.49665	0.531	1.59053	1.85652	1.29276	0.451496	0.957908	0.34986	0.879158	1.1289	1.25539	0.953043	1.65114	1.1068	0.73543	1.26427	2.28987	1.3779
ATP8A1	0.274511	3.79795	3.03331	0.973224	1.01729	0.760439	0.338591	1.38976	0.204864	2.15507	1.25458	1.28655	4.12349	0.956506	0.694331	0.594692	0.718342	0.269357	0.22152	0.633971	0.200477	0.512483	0.57446	0.445174	2.04442	0.509003	0.246409	0.366705	0.521395	0.861608	5.58247	3.07476	0.244191	2.9397	1.49522	1.37112	0.331242	0.34504	0.172321	0.93405	0.119605	0.885359	0.320107	1.49474	0.232086	0.290206	0.707819	0.215813	0.088281
B4GALT2	10.5851	8.88366	11.6866	13.045	12.3492	16.8658	20.7619	10.9874	6.57347	13.8437	11.0103	8.67174	13.1759	11.7227	10.7707	20.9662	14.2801	11.757	15.1701	12.1246	17.9886	15.1509	17.1521	9.49646	13.3271	15.6172	21.112	15.7404	11.0368	13.5005	12.7296	9.16726	12.0328	12.5987	16.0848	10.1662	31.5502	13.7486	14.8792	27.3287	15.9223	16.9259	12.1102	15.6228	25.2454	27.9864	29.055	17.2597	26.6624
BCAR1	5.79757	4.58543	4.10784	5.39439	12.1344	6.82624	3.52441	4.03962	2.02943	6.9243	9.31476	5.95418	7.84831	10.3567	7.00929	6.74007	10.3524	7.32887	4.50617	3.81261	3.89186	12.8193	7.53033	3.95737	5.94867	19.8256	10.0758	6.43514	6.28432	13.9435	6.35221	3.53338	7.326	6.63502	7.49505	5.21996	14.6871	12.0232	5.20651	14.8744	6.2798	9.43234	7.89646	3.68487	16.2959	16.8556	10.5761	8.93679	10.5027
BCL2	1.15142	2.39713	2.43736	2.15571	3.8157	3.25506	1.29834	1.49153	0.383571	2.62348	2.90382	0.996499	2.76448	1.96218	1.60033	0.650978	1.60249	1.1508	0.949669	1.84251	0.416987	1.58739	1.97208	1.02151	2.39476	1.8997	0.654578	1.06648	1.47228	0.789454	4.51068	3.18998	0.656753	2.54503	2.85167	1.30976	1.14778	1.14606	0.388051	1.28344	1.17185	1.46477	0.643683	27.1187	1.01044	2.01139	1.29884	2.37765	0.289101
BHLHE40	234.405	31.1793	95.416	70.7757	166.062	39.2908	90.2364	41.2465	81.4165	132.005	74.1116	17.1345	140.863	51.0658	180.876	234.072	151.728	152.863	37.8146	65.724	30.0894	243.587	355.152	127.489	62.5232	281.003	152.681	213.661	208.132	221.113	47.3345	37.7339	264.035	95.057	133.482	155.962	110.593	111.596	120.727	80.6497	43.4976	150.176	88.989	184.624	129.935	41.467	119.07	68.7489	103.586
BIK	8.57543	2.11612	1.91995	5.04042	6.18615	9.34673	4.59602	1.35784	7.86425	4.7847	25.4212	2.81873	0.362447	16.5534	8.39649	5.10439	27.9799	4.66545	9.11104	2.43496	2.47038	11.9544	20.9982	2.73869	3.21815	46.4599	2.23753	7.91165	3.10173	10.3181	0.425983	0.975966	4.81115	6.68961	3.15278	2.24504	6.81193	4.66724	1.28188	3.07567	12.7323	1.72674	12.6423	2.83976	10.7994	16.1137	15.8894	20.997	14.3629
BMS1	5.35307	5.74352	5.35039	7.29563	7.76993	5.88107	8.89136	6.31029	2.3301	7.03056	6.36832	3.76226	5.45763	6.48361	7.39184	10.1332	8.94321	7.09379	3.54926	6.86221	6.31854	7.52668	9.58208	6.20868	5.9963	8.46983	7.27435	7.1417	5.71711	8.12926	6.19324	5.56109	6.25081	5.29169	8.70039	7.80756	6.68243	7.926	6.30733	5.1511	7.20029	8.1918	8.07031	10.7817	13.6302	7.89134	8.58405	9.82952	7.99196
BNIP3	4.28653	11.7465	12.0848	9.12312	6.25525	5.23299	5.20798	8.34724	9.7648	7.09302	6.96345	12.814	8.46386	9.82264	2.81677	2.14936	9.00753	5.62475	9.46873	9.43237	26.0712	1.5778	2.07794	10.3825	10.1427	4.3316	5.14337	3.96908	5.87621	8.19918	17.4397	9.48368	4.88134	10.041	8.00418	12.4105	7.30172	2.90496	17.4418	9.77014	7.87184	3.60133	33.2786	7.53579	7.64404	2.49769	23.7675	16.1271	38.3153
BNIP3L	22.6357	11.5307	17.7531	18.6316	24.9619	27.8155	14.7188	25.0253	38.9925	9.43083	30.3913	16.4302	14.229	22.6321	16.7453	11.4301	23.5078	15.1096	25.0936	20.5592	18.2845	18.1927	12.8866	29.8456	17.541	17.6576	10.0075	21.6959	11.0588	16.4893	8.84961	11.0902	12.743	22.2589	45.932	27.268	13.0358	12.7507	15.8632	18.596	25.3598	12.4439	29.844	35.924	13.7866	18.9638	30.2146	28.2094	37.4993
C16orf74	3.21262	0.102739	0.971397	3.2479	1.06719	4.11577	2.28501	0.767503	2.79737	1.11971	0.749748	0.298584	0.779684	0.444407	2.56339	2.43141	2.01879	3.5659	3.80152	1.94473	6.51243	2.93412	4.6938	1.0462	1.00243	1.35857	2.60242	2.04333	1.66911	0.684249	0.0930677	1.0993	1.97126	0.958985	1.59514	1.63749	15.9858	2.89337	2.03756	3.15824	17.729	9.25465	6.90518	2.16943	9.81365	17.947	8.29512	8.12648	20.813
CA12	45.8846	3.04455	8.89198	30.402	17.0758	26.7148	24.914	14.3718	20.4061	29.7151	3.46257	1.39695	11.7882	2.44053	43.4608	63.2124	14.0081	35.6129	10.7349	33.8727	19.1431	44.1239	34.9445	33.1506	22.0816	22.9483	31.4634	39.9154	26.4545	40.0113	2.06012	17.1048	32.1541	9.74338	37.3328	24.5664	19.3512	31.5512	29.1852	20.6642	30.2189	16.324	44.3789	5.55344	38.5109	24.2901	26.0232	36.0028	56.0814
CA9	0.283801	0.0731868	0.0144163	0.282175	0.12837	0.79938	0.472652	0.0639798	0.0101764	0.0913951	0.066545	0.194973	0.00795514	0.0800538	0.117307	0.0500063	0.443526	4.53717	0.0781849	0.193246	0.485476	0.14606	0.386223	0.187168	0.0181828	0.718159	0.159609	0.232724	0.348775	0.232586	0.0945353	0.0123765	0.0488818	0.132468	2.96704	0.068985	0.165097	0.233048	0.12722	2.27074	64.8025	0.748388	8.57548	4.44305	37.6557	0.048653	36.5828	6.98847	79.697
CCL19	3.24768	1.80895	36.8409	16.5314	40.8143	11.9082	129.892	29.9927	0.809267	14.1433	34.7141	1.60638	3.76154	14.7326	1.7261	6.77112	31.5373	0.827975	8.10804	21.3604	34.5536	6.7217	13.7074	13.8183	8.14823	2.19727	20.1388	3.75144	31.3715	18.0489	6.2987	0.399011	8.87767	46.2269	58.5918	4.70225	211.808	23.1839	9.75247	0.872357	5.78008	17.774	0.689684	12.4096	0.942909	28.103	0.484522	16.9819	2.83
CCL2	40.3566	15.2521	17.2624	5.19713	86.5563	10.0944	15.2433	9.98881	1.23224	6.12902	67.388	5.88172	165.662	23.4765	35.0102	19.942	27.5469	11.1218	47.5498	13.5105	4.23931	5.75086	19.8692	14.1648	33.5303	16.7455	28.761	2.43966	61.992	12.7023	62.8906	1.17602	23.9431	298.091	58.9408	33.0235	29.4315	56.2984	15.4405	5.11949	0.406653	36.0699	4.7453	17.2637	4.26873	7.35386	8.76206	7.27985	5.26996
CCNG2	11.1297	3.79033	2.06929	7.81082	7.14976	8.02398	6.69686	4.46561	20.125	15.1793	8.08111	2.92883	6.8885	7.96135	15.3091	11.1351	4.08689	22.0991	5.2971	5.51148	3.59092	7.57977	4.44793	15.7769	3.87634	4.35872	4.82469	15.8383	3.7761	4.33402	2.27011	8.21668	23.5608	5.33086	8.47418	7.51945	1.52781	18.344	2.86127	3.56056	3.186	2.57279	2.84061	11.4348	2.77245	6.89939	3.27385	3.12884	4.06721
CD28	0.141598	0.175139	0.241491	0.725044	0.451389	0.103657	0.890286	0.464179	0.0730577	0.913904	1.26096	0.0610996	0.454168	0.225781	0.172751	0.166679	0.23165	0.0409722	0.0400928	0.346047	0.641523	0.0646185	0.551839	0.233548	0.214453	0.0635443	0.317756	0.0848637	0.551453	0.242723	0.14774	0.059235	0.161538	1.11568	0.798507	0.397549	1.18525	0.298764	0.0543649	0.633776	0.10484	1.32187	0.15131	0.664067	0.271388	0.286913	0.389618	0.289723	0.0697885
CD48	0.950726	0.64085	2.08838	4.30866	3.02139	1.77159	5.30398	3.00602	2.65768	6.40425	7.54995	1.16442	1.24979	2.11315	0.727235	1.03304	1.15002	0.458497	0.488536	2.29998	4.82881	0.639842	2.07612	2.05262	1.69263	1.93071	2.73452	1.3414	2.375	1.89196	1.06774	0.309337	1.32979	8.31714	2.05547	2.30732	8.22988	2.33076	0.708409	2.0927	1.60038	8.42367	0.304781	2.39222	1.95537	2.40103	1.51402	1.36336	0.708074
CD79A	2.71869	1.26044	0.640724	7.36284	7.18262	2.02142	13.1086	0.805671	0.0791499	12.478	8.73535	2.56354	0.919261	3.49124	0.461206	0.236141	4.49002	1.90238	0.260616	0.736174	2.67634	1.96656	1.40845	0.488717	8.19238	4.89099	2.09682	0.637837	0.368151	0.53046	0.180067	0.0550068	1.6475	14.6517	0.689737	0.941701	5.26977	2.93159	0.0235593	0.292527	0.380066	12.0851	0.184419	7.262	1.43914	32.8813	1.71162	15.3561	0.294872
CD99	54.9469	43.0853	24.7423	32.6378	46.9873	43.6363	32.6837	39.6136	51.5841	49.248	50.4069	19.0408	86.6848	38.9386	49.8841	50.1152	43.2357	56.4106	87.7085	43.487	37.2642	43.9841	31.9535	41.0892	32.2655	31.9703	47.5484	43.0938	60.693	31.3245	47.7578	45.9509	47.7474	64.6566	67.7683	36.2384	104.922	51.8147	32.2504	89.6338	39.4378	57.1433	37.3964	110.007	26.2773	61.0554	65.7581	72.5749	29.8614
CDCA4	10.5309	1.3537	5.66193	10.7671	3.91806	10.2673	12.4223	8.0783	12.3013	8.53342	3.64517	1.41446	4.09179	2.62007	8.22731	12.0796	6.09136	9.60297	6.54663	11.0319	13.8106	11.3564	9.9835	9.39703	5.85436	6.76009	10.2199	11.8363	9.3232	7.99665	1.03209	5.56815	8.61912	3.87335	10.2292	9.76469	9.69476	13.9826	9.00389	9.14152	83.2438	13.4447	9.70632	14.0142	24.7809	28.8968	29.2047	21.6698	65.0225
CDKN1A	77.5786	45.6562	85.9524	86.8203	98.5287	94.2399	68.8906	68.981	28.785	78.4855	44.1814	5.32	118.925	32.3924	49.2053	73.0032	35.3008	50.3513	59.7941	66.6854	119.061	38.0158	155.183	92.6235	63.369	108.918	106.377	52.7968	131.821	181.501	123.149	30.4678	81.9537	217.931	155.256	108.352	184.131	47.2861	169.56	80.2394	208.21	123.888	60.2893	100.096	103.553	67.9374	107.038	67.4416	112.34
CDKN1B	17.1976	18.305	11.7592	15.6174	15.5906	18.7179	13.528	19.6934	19.1348	13.9748	20.7441	9.36797	16.6973	19.9275	17.9321	20.276	17.5298	15.6797	14.6431	18.6697	11.6477	16.5788	7.90141	16.785	16.9921	19.1543	8.43363	23.2231	9.83189	10.8361	16.2311	18.9997	17.5743	18.165	23.8027	8.41336	16.0054	12.7821	7.72815	11.6004	52.2825	15.3169	22.824	37.2731	8.61952	23.7667	32.9093	37.5987	12.3887
CDKN3	3.00002	0.543652	1.59977	4.13143	1.62635	1.88044	4.23174	4.09952	4.84106	2.59787	1.92826	0.133009	1.91751	0.518813	3.34876	2.35385	1.71456	3.57409	1.38676	3.52384	4.12709	4.22789	3.28783	2.48559	1.18253	1.36025	3.10851	3.29519	2.35551	2.44961	1.57235	2.01509	3.10494	2.38791	3.81848	3.16428	4.4505	5.34485	1.68755	1.2672	21.2428	3.76667	6.99496	11.5188	11.8192	6.71555	14.0688	9.3096	15.3561
CELF2	1.40113	4.90155	2.77047	3.08904	6.72627	2.31874	1.7181	3.06661	0.490645	2.75989	7.82571	1.08817	9.11467	3.09694	2.01599	1.0442	2.14594	1.27747	1.4501	4.12272	1.08887	0.609695	2.66475	1.45212	3.27052	0.981096	1.01691	1.69362	2.9546	1.42148	5.73178	2.6075	1.18116	6.29683	5.86407	2.72541	2.05879	1.76342	1.14109	3.51603	0.454551	4.23082	4.65116	4.48927	1.26435	0.679359	2.55779	6.70014	0.329238
CHCHD2	96.455	151.23	175.885	118.842	115.928	200.704	135.629	93.0028	206.578	119.882	121.172	89.0717	102.255	126.855	83.2012	96.4575	151.22	92.7243	157.444	113.411	125.57	100.362	121.495	102.607	115.198	144.388	128.785	102.392	118.253	132.158	148.151	129.034	106.908	183.255	135.087	80.4429	232.668	125.158	137.948	108.865	397.873	117.602	225.32	226.501	133.895	242.083	175.728	134.336	155.084
CHPT1	4.25628	8.45144	3.87352	3.89646	19.3756	19.9958	3.0521	3.36737	6.51026	3.65114	38.0288	17.754	4.34354	53.5155	4.72362	2.11767	6.20599	6.26002	3.25117	2.69522	0.475216	5.65183	3.71036	2.85552	6.53684	6.38509	2.81254	3.64655	2.26278	3.76243	4.43631	5.20851	2.22301	13.5257	6.76902	2.33546	2.34617	3.15312	0.967219	2.05347	6.02026	2.29326	7.17422	9.08064	2.80658	7.56479	2.92269	2.72354	0.476966
CITED2	51.2678	19.0927	44.0666	25.401	23.6426	51.6172	22.6569	37.6104	45.6274	14.7362	39.7488	21.8515	16.3404	29.9616	28.2782	25.1767	14.6093	27.211	26.7061	24.5276	16.7906	21.8365	19.3175	21.2265	25.1547	21.0004	10.4775	53.859	15.3828	8.58046	7.37546	19.7475	43.2959	12.8837	36.7219	19.8273	16.8977	23.2977	14.1359	13.8751	5.95211	11.323	4.12583	27.1771	12.1866	12.9728	4.29855	14.6619	6.88558
CNIH4	4.35438	2.66117	4.86415	5.40892	3.5113	6.19887	6.16592	5.84042	9.39071	5.40776	4.1262	1.24013	5.28745	3.84509	5.6429	6.5606	5.11744	4.91595	4.54609	5.73046	6.79861	4.95631	5.0867	5.1012	3.82694	3.78344	6.23723	6.11664	4.5215	6.38396	3.92849	3.80698	4.20066	6.49723	7.60664	4.96835	5.7819	6.05826	4.66757	4.86915	24.6011	6.72546	14.3792	8.4339	7.48326	7.86925	8.17654	10.5623	10.3753
COL4A5	1.09212	1.01176	0.917491	3.27401	6.08794	3.27153	1.62776	1.76487	0.21005	0.41485	1.88772	0.861711	0.980646	1.9163	2.29714	0.709619	6.12909	3.14134	0.347416	2.25819	2.28926	2.43188	6.79283	1.03201	1.60897	1.89895	1.03715	1.01262	0.469936	1.0879	0.813038	1.40268	0.540293	3.1071	6.00639	1.54257	0.381507	0.801718	0.958387	7.7362	10.9648	2.85109	3.83406	9.13968	5.03272	2.17353	12.3366	10.4109	24.8509
COL5A1	5.35775	5.1431	1.71704	5.43291	7.4723	2.41089	3.42213	2.23558	0.258208	0.83722	8.63525	0.934854	61.219	2.84669	1.87475	1.89576	1.58324	6.40902	1.47326	3.68774	5.05263	0.577059	3.14831	0.863209	2.26878	1.0227	1.64793	1.33382	6.81672	1.42877	7.58298	3.05164	1.82151	9.77062	17.9131	1.86068	39.0723	3.01372	2.28016	301.919	7.78832	58.3593	20.7017	31.9478	14.8761	3.24777	17.0047	48.0195	9.88564
CORO1C	16.249	8.45437	12.7895	18.9594	15.1018	14.7677	21.5641	16.8135	14.8924	19.032	25.583	7.94656	19.1365	15.1404	15.6162	19.19	14.5113	18.9692	7.57587	17.9179	17.8063	16.8063	12.0923	26.9289	19.7105	16.0732	17.8011	22.1853	20.0898	18.1271	10.1615	11.502	14.4198	16.8967	21.2668	24.5054	13.7987	18.5428	23.9823	28.587	26.9323	25.0331	66.308	15.604	31.6697	23.4037	23.7874	54.1811	39.3683
CP	3.27433	5.14563	0.844743	14.901	16.1418	15.3255	1.86887	0.745242	0.312127	0.452388	20.417	0.349586	6.24559	16.78	10.4841	2.76709	51.2563	1.88698	3.27943	0.629786	0.814181	1.44544	3.86482	0.503387	14.7665	49.9777	0.189113	0.846974	3.60441	0.501551	2.25658	0.359778	2.71698	18.2036	4.84063	2.88734	0.879465	1.51456	0.230532	0.0552397	0.0728952	0.982122	0.05572	107.434	10.374	2.19107	0.043	5.26438	3.21245
CREBBP	7.05077	4.97226	2.85362	7.28576	6.85252	5.18898	5.20147	5.1559	1.97601	5.20525	7.59861	3.5646	7.14951	7.99074	8.85483	7.83534	5.30207	6.63394	2.04068	6.88117	3.06175	6.74562	8.25815	5.17149	5.27686	7.1897	4.50355	7.41636	6.1906	5.79457	4.98426	5.41822	6.06502	4.05878	9.15037	6.74021	1.89466	5.70726	3.50266	6.76464	4.38849	4.65319	7.39739	5.29538	6.1183	5.06467	7.85361	12.6021	4.94248
CTSV	5.81328	0.29472	0.942518	2.60681	2.40443	2.64446	5.70346	3.45293	6.19038	1.81857	1.8882	0.21938	1.68749	1.58579	9.84321	2.0922	2.16691	12.9519	29.5516	4.47623	20.5904	3.24515	1.89662	6.24809	2.38723	1.76221	5.00733	4.63898	1.61104	0.408862	0.105569	5.11443	3.34346	1.5447	20.083	8.01533	3.41841	4.12849	4.55052	12.6482	20.1254	6.28006	2.27643	11.6267	7.14454	14.1108	13.408	31.7897	21.5757
CUL2	5.14416	6.76768	5.90303	7.19147	5.5158	4.90115	6.7838	6.39144	7.80227	8.98149	6.64702	3.52945	7.59885	5.8702	6.46459	7.18365	5.74828	5.84687	2.22604	6.06106	6.24922	6.16359	6.71234	6.47976	6.02351	5.03037	6.46725	6.34786	4.81512	6.57341	8.57529	7.40093	5.55636	8.20539	7.38061	6.75645	3.41859	6.82694	5.73764	5.62006	12.4877	6.78689	6.60597	12.8038	7.27984	7.04844	4.16516	7.53008	6.15002
CXCL8	1.78565	2.58884	4.46778	18.6436	41.4198	3.59318	0.993689	1.57664	1.06123	4.30404	30.3552	1.56908	7.33776	4.65181	2.73688	1.00073	42.2713	6.60751	0.488054	0.979906	4.10007	4.30321	60.9748	1.01716	11.5573	107.511	1.21352	1.8971	6.69796	61.5181	6.33757	0.10907	3.96675	60.2004	3.56206	4.93591	20.0165	5.84347	1.38587	0.281962	1.53321	4.41518	20.0634	32.5899	56.4354	4.43054	24.0792	176.689	35.9807
DDIT3	2.43844	7.88425	8.25326	3.74622	9.34972	7.4904	3.6431	5.81399	2.80559	5.15397	8.06327	6.74058	7.69192	11.6952	6.82051	8.34445	12.8876	6.24478	13.0208	3.02254	5.68969	1.8247	5.42131	2.864	4.61716	10.3204	3.10859	2.76291	3.05949	5.07041	5.96793	7.62427	2.14936	10.675	5.06582	2.83398	11.7008	3.01927	1.52435	6.46826	10.3313	17.704	65.1282	7.54556	4.28517	17.5208	16.3555	36.9088	15.6725
DDIT4	28.5877	13.9662	50.7123	28.7106	57.2033	98.419	10.4233	19.4748	25.9378	50.6912	25.4953	9.61153	12.7364	16.9142	31.1493	77.7889	189.221	44.6952	59.9551	10.1256	26.2202	66.5332	27.178	17.7701	31.4867	235.285	11.2223	69.836	10.1179	169.356	12.3178	45.8369	65.2373	18.7527	36.388	8.97265	151.436	17.9047	10.6934	39.8257	56.1361	53.9276	118.352	46.696	138.898	16.7693	81.5063	58.8252	214.788
DOCK2	0.481966	0.374536	0.343664	1.43401	1.43267	0.501759	1.29916	1.19915	0.19381	1.55412	4.28485	0.433636	1.13269	1.05272	0.360076	0.528014	0.446929	0.278385	0.144345	0.674793	0.99184	0.272717	0.932763	0.6717	0.692584	0.359037	0.580215	0.385936	1.37706	0.436141	0.381431	0.314281	0.61008	1.71778	1.34541	0.735433	0.770027	0.892855	0.22938	1.63866	0.284237	1.94889	0.192099	1.29726	1.30998	0.460146	0.679866	1.02028	0.197039
DPM2	7.46157	4.37575	6.00151	8.60728	11.0508	19.6225	10.6507	7.04426	7.62127	6.6742	12.1868	10.4491	5.24958	15.9325	7.91228	12.0348	12.6088	8.58329	18.4101	9.05969	13.0383	9.97462	10.1246	7.05355	8.53874	11.4751	13.4822	7.42647	9.04449	11.1775	3.66412	4.69715	7.72986	9.37188	10.5436	8.02143	21.4326	9.67606	7.92281	8.95801	40.8419	21.2556	18.5201	12.2477	18.1231	22.5624	15.648	15.5745	27.639
EDN1	5.41862	10.1501	7.69743	7.84352	11.9534	12.4763	3.11368	4.82347	5.55899	1.8206	31.4391	2.7027	6.55432	5.74577	3.33558	2.36195	10.8996	4.07162	6.58303	2.72883	2.36975	1.60915	20.9067	1.37605	6.19853	1.09657	3.77134	6.65273	8.33714	4.51498	11.5041	11.7526	4.08899	9.60541	5.79066	5.65056	4.54938	4.58763	6.17448	0.792973	13.526	3.29921	2.32689	13.0738	13.6342	2.5678	12.5615	34.1976	6.70766
EDN2	12.6843	0.285856	2.2621	0.435905	1.31732	1.629	5.90186	0.775035	9.28016	1.10584	3.08991	0.140718	2.29389	1.14195	4.37647	6.48365	9.37724	28.9155	11.4716	2.91601	0.504171	16.8607	8.97041	1.71638	0.62991	25.9812	3.16645	5.49342	3.5626	4.17843	0.151365	8.90309	4.15883	1.53379	6.18568	0.743064	7.00406	1.25512	0.885781	6.75105	31.1152	1.02943	0.338233	5.50031	15.6452	31.6277	30.6518	10.2824	2.94324
EGLN1	8.45436	20.2834	11.4461	8.85697	7.77545	6.24443	6.19721	9.87819	8.18268	17.0225	7.93022	4.3119	18.9356	5.45847	9.47101	7.19868	7.99765	5.2561	4.55598	7.54315	4.40375	7.36866	5.38831	9.19428	14.6017	5.37781	5.70839	12.5591	6.41381	13.4477	23.1619	18.0969	6.20812	14.5386	14.8717	8.59479	5.38556	4.69125	4.14534	5.37607	7.01695	4.87995	12.5422	5.36317	4.28832	7.89578	8.8958	9.66558	10.5372
EGLN2	1.8658	1.19862	1.17502	1.66178	1.79273	2.05424	1.36486	1.31407	0.829447	1.09071	1.89485	0.880807	1.85834	2.06064	1.79861	1.18403	3.60065	1.79982	8.37272	1.32717	1.64755	1.92852	1.79791	1.29743	1.17038	3.80364	1.52096	1.237	1.54757	1.99551	1.39909	1.49273	1.14603	2.20466	1.75253	1.02095	8.05258	1.85343	0.737589	2.71854	2.93806	3.47749	2.47807	2.31627	2.41354	6.53203	4.38529	1.42356	2.81462
EGLN3	7.72496	1.90167	1.83206	5.63093	0.353739	3.54679	2.17045	0.805005	7.42923	8.28067	1.2534	1.24442	1.91721	1.71223	9.70839	9.42457	4.60198	2.59545	5.64663	1.00028	5.31361	2.0141	0.276424	3.18348	1.22757	10.2482	1.32098	15.196	0.868655	5.39205	2.37211	0.704969	10.6196	1.34183	9.23068	5.89746	1.78134	1.45059	0.596657	10.8936	8.85991	3.55802	7.35736	2.12128	3.68361	7.46921	16.0807	5.83179	7.32886
EIF2S1	8.93324	8.31971	10.9278	17.2454	9.93119	11.0501	19.6647	15.1995	14.6128	15.9355	9.75975	4.99606	11.0141	7.39896	13.7787	19.3518	9.93964	12.7	7.0356	13.8665	19.4953	14.427	16.8134	17.7028	13.4121	9.8351	16.8834	13.6381	13.3245	16.7278	11.8135	9.84246	12.457	11.6872	17.406	17.8675	13.9451	18.6345	20.0985	9.46285	23.4172	20.0413	16.883	13.4569	22.7409	10.1761	18.4798	17.1308	27.7542
ELOB	68.6914	80.0185	102.234	61.8417	121.158	134.692	83.8751	90.6488	124.311	75.706	87.4855	97.2415	60.36	120.223	59.7433	69.1293	125.892	58.8584	345.984	82.2741	85.8347	78.5338	101.106	72.185	74.4193	98.3552	117.177	68.0136	74.2138	104.191	74.3183	64.2968	74.8299	133.646	83.835	62.534	287.6	90.1998	86.4837	88.6416	147.263	96.7825	98.8811	57.8349	79.8735	245.534	93.1728	80.9182	126.257
ELOC	5.62065	5.1318	8.5927	7.38793	6.16358	6.91338	7.54718	6.73714	11.425	7.3933	5.52465	2.60119	6.27905	4.20321	6.31608	8.19618	7.2099	6.8903	7.78676	5.38833	9.67579	5.23737	6.92166	6.49659	5.56349	5.52206	8.54189	6.36721	7.57875	7.82672	7.48276	5.85211	6.27328	9.86394	6.93714	6.08747	11.5519	10.3106	6.88601	5.46911	25.854	10.9512	15.7485	11.2315	8.66534	12.0912	9.74545	6.87547	20.0791
ENO1	380.87	83.3444	153.46	430.249	423.356	358.706	545.97	310.137	447.742	412.338	370.469	159.053	150.734	403.261	335.308	547.075	232.695	336.434	393.471	390.733	610.768	328.502	469.953	405.825	269.287	308.011	630.337	431.118	475.44	516.625	67.4323	158.154	580.142	200.008	330.435	386.024	489.567	606.639	456.537	392.323	441.331	454.174	626.779	402.776	665.448	719.122	574.867	380.277	871.999
ENPEP	0.116568	3.37852	2.06438	0.748166	1.23844	0.103253	0.0892677	0.489967	0.0108912	0.650467	0.59417	0.156501	0.813929	0.119947	0.272339	0.109713	0.334912	0.0824579	0.100412	0.230455	0.645472	0.0496543	0.142023	0.0701101	0.595475	0.173614	0.0904337	0.0448327	0.390069	0.301328	3.04104	1.84382	0.0837042	1.62394	0.806246	0.0970343	0.674647	0.074825	0.177003	1.26795	0.275195	0.768915	1.21739	1.64477	0.279477	0.156211	0.678229	0.468854	0.627039
ENPP2	1.02224	5.39152	1.13059	2.69954	5.52979	2.12072	1.61694	1.15736	0.313172	1.9677	4.28921	0.76615	9.93075	1.01325	1.15557	1.07041	1.16189	0.401547	1.10602	1.9298	0.817909	0.279331	0.929032	0.634061	1.80504	0.511632	0.50796	0.689238	4.52053	0.622803	4.66553	2.89038	1.20708	5.51716	9.24103	0.885384	4.62631	1.2683	0.428873	1.75871	1.3612	2.00593	0.55472	2.35717	0.94361	1.38255	0.696241	1.78617	0.402777
EP300	13.3052	6.45645	4.18961	13.6659	9.46083	6.935	9.07954	8.44712	3.91311	9.60405	12.2965	4.81954	10.5851	10.2063	15.6763	12.6616	8.51108	12.7765	1.07275	11.3193	5.82008	13.5144	14.7041	10.7826	8.53461	9.90551	6.77714	15.227	10.6434	9.74274	6.20248	8.37102	11.9688	6.11199	12.7001	12.9173	1.00939	8.93144	6.65524	13.3043	3.95191	6.6087	9.31168	12.7187	11.2525	4.24901	11.3468	18.1005	10.8322
EPAS1	29.6254	32.0842	11.8892	82.5023	29.2834	15.7668	15.6742	15.3852	11.5764	25.3233	34.0148	10.6294	42.7444	12.6604	59.9247	47.7738	82.1438	36.2402	7.34472	12.6296	21.9221	69.0512	22.8075	7.19144	22.0296	70.1061	23.3041	36.3545	30.2594	19.9952	46.4288	16.6154	32.8975	32.2156	48.6432	9.1688	43.7724	34.7948	16.2622	36.8121	15.754	19.7119	16.3201	93.6401	33.1987	27.804	12.4426	27.3618	17.291
EPO	0.00963111	0.306321	0.181016	0.182869	0.184213	0.328809	0.0581844	0.142819	0.0766674	0	0	0.0102007	0.00998879	0.0125648	0.0339911	0	0	0.075244	0.269973	0.242647	1.87564	0.0215763	0.0248696	0.0587539	0.0114155	0.0106088	0.117889	0.16559	0.0328451	0	0.0169575	0.0155404	0.0613779	0.120969	0.145322	0.0247487	0.169611	0.0522543	0.0399357	0.234159	1.76244	0.328897	0.208407	0.0404266	0.0131157	0.0458179	1.08507	0.114599	10.0481
ESRP1	44.0748	3.04197	13.5068	29.0207	10.7111	21.5011	37.2846	39.7967	48.3449	33.1168	11.9548	9.96019	8.71229	14.2088	46.8156	44.2092	17.6964	51.1619	18.3265	36.1825	48.4784	42.8623	28.4797	52.4574	23.5417	24.5958	29.0105	55.6493	30.0845	34.5164	0.772599	24.1666	45.7617	6.95532	31.166	47.5573	10.3807	44.7098	37.3635	19.4393	73.0257	28.8631	54.9208	44.7087	30.5079	37.1544	31.7525	35.1641	38.2211
EVI2A	0.841176	1.26884	1.47636	2.7378	1.4492	1.08915	2.53342	2.15538	1.08319	2.79133	8.20234	0.825412	1.98218	1.99308	0.560282	1.08874	1.34118	0.524637	0.646224	1.31341	2.78549	0.30484	1.28569	1.31307	1.24628	0.735804	1.57473	0.700607	2.68587	0.769948	0.794978	0.499005	0.827757	7.76862	2.54526	1.43043	3.14671	1.30875	0.854893	2.4768	3.16726	4.50599	0.579971	2.30197	1.83619	1.40256	2.06021	1.89246	0.699612
EVI2B	1.66918	2.47747	2.12633	6.25061	4.09424	2.57715	5.59474	4.70976	1.2057	6.74938	16.1439	1.63039	2.80833	4.83916	1.18548	2.20666	2.51226	1.23506	0.582896	2.41788	4.55246	1.02487	2.7617	2.36842	2.61593	1.59347	2.76959	1.53809	4.21661	1.43062	1.15379	0.957627	1.72038	9.74492	3.72276	1.96986	3.45971	2.79737	0.666494	3.81067	2.39569	8.51502	0.579691	3.15719	4.27677	3.01944	2.9677	3.87767	0.592327
F3	115.636	6.43348	35.4805	30.217	42.1087	17.3005	58.7105	14.7747	52.2429	8.57381	24.0152	6.6584	16.2194	15.0605	119.24	15.0464	225.241	242.208	32.2108	37.4489	16.3071	196.394	328.999	43.5099	22.4809	165.655	27.8408	40.2708	39.4853	41.7679	9.00568	58.1099	28.9145	26.7494	10.4019	38.9207	41.5508	31.4301	90.8458	12.8459	25.1105	70.2718	62.6993	39.5915	249.88	24.9474	14.6879	9.46686	71.9661
FBLN5	4.48186	14.4718	5.29625	6.52302	22.1054	6.01681	1.47208	3.30634	0.519441	3.00011	21.788	8.1134	23.9174	17.9916	2.89994	3.06888	7.27334	0.948683	7.27935	4.36338	1.59267	1.4455	2.40774	1.10622	10.2337	3.1522	1.10035	1.73497	9.82371	1.87865	17.796	5.54022	3.02039	18.0122	16.6698	2.95864	8.07435	2.57701	1.74093	9.51155	1.01005	10.3166	0.483057	4.71758	1.15053	2.49976	2.31316	5.68316	0.856919
FGF3	0	0	0	0	0	0	0.0347019	0	0	0	0	0	0	0	0	0	0	0.0160273	0.219566	0	0	0.128684	0	0	0.0170209	0	0	0.130712	0	0	0	0	0.16778	0	0	0.0184505	0	0.0311651	0	0	0.176663	0	0.725064	1.70786	0	0	0.937901	0	0.0191097
FLI1	0.686552	2.60238	0.945685	2.35865	1.51591	0.791443	1.0587	1.47017	0.401366	1.45682	3.38418	0.571098	3.86588	1.04087	0.757896	0.705118	0.896304	0.405868	0.894745	1.06626	1.02644	0.38276	0.738676	0.640671	1.71855	0.362584	0.521872	0.775206	2.06517	0.6229	3.47464	0.609542	0.849091	2.99008	2.8102	0.757239	2.9414	0.785809	0.420305	1.75976	0.539933	2.09015	0.658018	1.79619	0.87091	1.31242	0.701268	1.01782	0.3546
FLT1	0.59607	3.5433	1.32749	1.68241	2.95884	0.61989	0.558653	1.28745	0.26406	0.846761	3.29279	0.927522	5.45906	0.934764	1.40728	0.610525	1.08366	0.669822	0.580017	1.3788	0.573956	0.640241	0.618043	0.993751	2.71473	0.424978	0.278602	1.07459	1.79261	0.998536	5.15763	1.29942	0.921483	2.39409	3.84457	0.984849	2.4206	0.914829	0.454259	2.32241	1.03747	1.71786	4.92522	7.74451	0.693583	1.01968	1.24658	3.29296	2.1107
FOS	353.816	139.484	1116.72	274.501	268.238	433.939	362.152	184.541	315.828	158.198	91.8714	9.23454	495.015	50.0976	312.283	283.015	327.035	235.705	267.62	261.71	41.3327	669.369	484.13	192.422	107.531	402.201	603.494	702.554	448.312	285.863	344.201	231.595	705.797	356.44	589.12	322.936	315.423	626.308	309.26	62.4831	222.158	470.543	53.6957	234.951	253.372	60.5928	528.59	197.322	96.8107
FRZB	0.875024	32.3529	39.7598	7.62935	9.81623	8.71313	1.71315	4.68564	0.241859	13.1174	2.42002	2.70737	13.1885	3.42998	3.46472	0.356544	31.2199	1.28857	1.7756	3.13476	1.55321	24.7305	1.14021	1.02806	16.5847	9.98657	0.431401	0.655533	1.31246	6.89842	25.0427	20.5446	0.645419	12.2371	12.6085	0.619382	1.04635	0.386834	3.16358	1.21666	0.529513	1.11331	0.1461	25.7387	0.204118	1.4197	0.357186	0.681722	0.0970352
FTL	673.12	838.454	465.874	737.353	1355.35	1112.98	683.176	446.937	678.643	565.43	2610.73	466.884	1423.47	1335.99	491.85	852.106	1285.5	426.986	1304.83	644.425	688.572	603.444	769.029	363.497	589.997	1290.32	576.451	731.307	1568.58	435.406	876.064	483.551	659.863	3561.12	1866.52	345.803	4323.24	930.642	432.8	3570.15	1299.41	2287.16	3319.25	1460.8	2395.74	1414.27	1307.87	2041.45	1339.32
GAPDH	814.042	2244.5	1462.26	733.606	612.001	627.811	903.011	1084.03	1108.57	1699.03	494.182	334.344	1377.14	589.238	608.949	864.989	586.403	705.49	1174.12	1058.35	827.131	837.96	805.104	791.006	1069.04	730.738	763.089	1140.5	920.383	1056.65	2087.93	1408.71	1147.91	1389.31	483.741	740.278	1295.83	1193.28	918.145	841.197	1068.05	779.226	2498.5	1104.89	1325.44	1208.15	1148.29	1393.95	1949.7
GEMIN2	1.36087	1.33549	2.00627	2.04121	1.61473	1.99986	2.35945	2.17087	3.47678	2.09474	1.26655	0.685846	1.62653	1.4586	1.73191	2.31699	2.77905	1.80116	1.97246	2.21532	2.24139	1.76236	2.10974	1.83938	1.16928	1.73307	1.90726	2.34847	1.43773	1.74396	1.96852	1.99178	1.48306	2.46225	2.76885	1.65099	2.96976	2.06408	1.99284	1.64962	5.07229	3.17552	7.41486	3.27729	2.8453	5.47125	4.95621	7.21493	4.47016
GIMAP1	0.531301	2.80376	0.750176	1.74721	0.793128	0.522457	0.993265	1.44294	0.270034	1.11811	1.45457	0.397544	1.83952	0.700038	0.485107	0.478212	0.904336	0.295014	1.75134	1.46192	0.990941	0.278319	0.416357	0.354754	1.49759	0.468771	0.640627	0.69774	0.934498	0.78887	2.13154	1.17291	0.71312	1.24501	1.89631	0.376975	2.48786	0.734277	0.171714	0.91484	0.203239	1.67638	0.236418	0.465999	0.460753	0.926349	0.33233	0.404383	0.200498
GIMAP7	2.98817	17.6781	4.02531	12.369	5.76666	3.84832	6.43234	10.2933	3.74802	7.62541	12.109	2.5708	13.0841	3.28637	4.30726	2.82579	6.45417	1.92364	4.52209	7.12099	7.34874	1.57648	1.8171	4.14356	8.7518	1.78618	4.76867	4.45585	4.44028	5.0945	15.1553	5.10137	4.7554	9.94343	9.98847	1.87379	9.35937	4.49303	1.4942	2.65458	1.81923	9.18781	0.765045	3.80995	2.37492	5.45012	2.08153	3.08577	1.12644
GMFB	3.36877	2.65177	2.34828	6.18269	4.88831	4.54207	5.05734	3.85096	6.38951	5.02954	7.05101	2.09141	4.17098	3.59776	4.76712	6.62548	5.36192	5.90088	1.98328	4.88654	5.48414	4.60203	4.76466	5.05583	4.00627	4.0526	4.14516	4.57636	4.7764	4.3935	3.25872	2.90339	3.80016	6.24335	7.55018	5.52245	3.09298	6.57642	4.90739	4.7926	7.34653	5.92009	4.31465	7.93304	7.25475	2.71311	8.30464	7.15042	8.43947
GPI	34.8279	62.0298	34.6305	34.189	43.0091	39.5516	34.9507	34.0546	25.768	55.4795	29.1694	20.6809	48.3611	39.0216	35.3681	42.0554	21.8098	31.0121	19.1977	37.112	30.9019	42.8747	41.1623	37.3185	29.0823	35.5251	33.2701	61.0812	32.1334	46.8697	48.6265	41.696	47.0128	37.1409	34.5939	39.1452	28.3877	41.8103	27.8668	35.6699	23.4399	33.0809	123.255	29.1496	73.1924	49.7316	65.1695	61.173	73.7094
GPN3	3.59847	8.37577	7.39419	5.20759	6.89811	7.16664	5.43933	5.20621	6.65377	6.62425	7.66563	6.49852	5.98981	6.72957	4.10562	4.61802	8.43602	4.11537	3.11956	4.50665	3.86326	4.37359	6.34763	4.83009	5.66352	5.31765	4.91221	4.2684	4.42171	5.72722	9.68189	7.84538	3.54423	11.4156	7.21112	4.95956	3.91184	5.19562	4.19594	3.60036	15.1359	4.9607	12.4046	11.6099	6.18432	13.2599	8.98669	8.01309	5.7345
GSS	27.6315	11.0224	15.0564	23.5371	28.8807	44.225	32.2586	18.5674	28.737	24.1313	24.5818	13.9692	15.6421	27.8666	25.9363	33.1956	32.6926	25.9075	31.7591	24.8825	33.6323	30.8838	39.2461	22.9305	16.1938	30.8549	39.5977	27.7501	27.7211	25.7719	7.26356	17.9051	28.216	20.7179	37.107	22.4604	31.7157	31.878	23.3424	19.6158	62.1888	27.7446	53.9749	23.7226	30.9306	59.194	47.957	35.5608	32.247
GYPC	3.24778	15.9972	10.0548	2.96331	17.9577	3.62075	3.67114	4.94719	3.04561	13.0055	9.05436	2.53176	17.2477	5.82986	3.73249	2.08647	2.85583	1.90942	11.2566	3.73051	1.38503	2.9741	3.09646	2.15483	7.51641	2.67658	2.97914	2.12187	4.87324	3.95999	19.3394	8.14766	3.15166	20.905	7.61472	1.51786	14.9445	4.81471	1.54549	7.31762	1.09973	5.62837	1.87524	8.46369	1.23753	3.65903	1.04511	1.72605	0.751868
HAUS2	3.07567	2.37018	2.26662	4.95448	4.89172	3.93993	4.65063	3.16636	3.56561	3.89695	5.16338	2.38197	3.5433	3.90818	4.45494	5.10953	4.01214	3.91554	0.951404	4.00277	4.15478	4.54378	4.57547	4.27679	3.62797	3.3422	3.44921	4.03663	3.41887	3.94392	2.85374	2.76349	3.64448	4.15898	5.24318	4.13826	2.35399	4.69109	3.82519	3.11046	19.3243	4.68834	6.08692	8.00976	6.56917	5.46462	5.99927	6.02393	4.94854
HDAC9	0.0966774	0.369225	0.417778	0.764252	0.92548	0.235268	0.180276	0.255399	0.0656475	0.45466	2.8389	1.87213	0.832933	1.95744	0.467477	0.0558324	0.579569	0.332197	0.0989334	0.182654	0.131572	0.148368	0.267333	0.105881	0.951004	2.15499	0.0587026	0.0454236	0.186052	0.0813983	0.735831	0.454475	0.0565983	1.35532	0.428122	0.169205	0.187684	0.0759949	0.0820691	0.653218	0.2669	0.414696	0.0724787	0.483556	0.915368	0.119507	0.505883	0.164335	0.249199
HES2	9.37901	0.0640458	3.17915	13.0025	2.4497	1.7453	13.0812	6.27952	3.50453	6.1855	0.584293	0.107893	1.74694	0.361608	5.38452	16.2519	3.83183	7.09134	9.06158	10.6553	15.4269	4.08661	10.3781	8.24061	3.21793	3.57244	12.443	4.71765	7.50285	6.14012	0.0291981	5.10317	7.23425	1.66259	7.25968	7.18034	8.02424	6.80972	5.35041	36.0494	20.2771	9.53093	4.64447	2.83405	21.541	12.0215	22.2961	3.21352	22.03
HGF	0.367134	0.602157	0.284129	0.242615	0.796875	0.121589	0.120031	0.204157	0.0573045	0.147964	0.99926	0.121991	1.38271	0.150264	0.291327	0.267511	0.40007	0.064275	0.348545	0.276365	0.0893732	0.0403177	0.180309	0.151068	0.431743	0.122114	0.0264345	0.209679	0.561374	0.0666349	1.84798	0.262512	0.266083	1.18898	0.513476	0.244176	0.177484	0.210908	0.087559	0.224438	0.0664198	0.234125	0.224312	1.37788	0.0666618	0.139268	0.0564196	0.332835	0.11687
HIF1A	26.1186	9.65722	8.95049	70.8082	54.4968	16.6268	34.4034	24.8015	18.4661	27.9014	53.8314	14.3491	22.4358	23.5275	23.5769	62.2478	26.7379	29.8916	6.61589	29.166	37.6296	26.6324	41.1064	30.8141	27.8187	24.3654	27.9005	34.5793	41.0635	48.2007	18.1312	18.827	38.9885	27.2051	63.1708	42.0249	40.5824	41.1322	48.598	66.0654	36.1185	45.9751	59.0094	37.0384	65.024	13.9676	78.0818	73.3951	80.1595
HIF1AN	3.75374	7.38442	6.59608	4.25302	4.04717	3.12003	3.90643	5.4406	1.9955	6.03681	3.79083	2.08609	6.89777	4.49466	4.78224	4.76369	4.25948	3.53566	2.59032	4.58716	3.09813	4.12551	4.16005	3.74749	5.18279	3.93049	3.36288	4.49106	3.90181	4.77299	9.8071	8.09268	3.07414	6.0953	4.14519	4.26607	3.46055	3.85404	2.78201	4.06837	3.63458	2.8326	3.20431	4.72922	2.97608	4.33918	3.61331	3.48224	4.1631
HIF3A	0.14537	1.13885	0.379635	0.256044	0.17195	0.310701	0.0184889	0.218404	0.0649657	0.278056	0.159307	0.225278	1.13473	0.115787	0.129614	0.0124702	0.211375	0.0683138	0.850078	0.189089	0.00372506	0.0942723	0.144223	0.0634776	0.346421	0.520834	0.00936519	0.300235	0.10263	0.249098	1.22857	1.9012	0.058511	0.31232	0.279168	0.127794	0.0179654	0.0680785	0.00846008	0.0240729	0.188249	0.0149302	0.207503	4.04438	0.00208384	0.0485309	0.294827	0.104044	0.140504
HIGD1A	30.3066	31.8993	46.1812	59.1161	32.335	29.7224	32.4787	44.3686	97.8484	38.5675	25.7045	13.6398	21.7241	19.4649	35.5908	32.7062	26.0162	44.434	25.2953	35.3777	68.4711	30.0842	25.7404	50.2633	28.8154	20.7981	31.0027	46.7849	29.7834	38.4086	30.1341	36.2043	36.9093	43.4398	32.561	47.5362	55.337	48.7856	45.3666	11.7354	46.1813	31.5996	24.7891	38.5092	18.3811	39.4974	35.9991	24.7246	20.3227
HILPDA	6.8688	1.88942	2.896	3.99486	10.1715	35.2032	3.02812	5.61473	17.3969	4.59917	3.33621	1.96622	2.50299	2.46228	12.405	9.91435	7.68321	7.07221	67.6813	17.0306	5.00125	7.81182	1.99737	8.38808	4.94354	32.7386	3.20401	20.2398	1.23807	16.7001	4.07487	3.41484	17.0166	6.08188	27.8076	4.94531	21.8802	3.98859	1.9501	1.8762	37.6829	7.00375	50.4551	6.13866	4.34831	29.625	11.1851	33.397	26.3099
HK1	62.3679	41.7134	53.3119	41.075	35.807	26.0448	56.7755	80.7138	35.0638	57.2802	26.1154	14.9877	43.9919	25.7809	60.9774	62.7704	32.9642	57.967	31.7715	66.8984	42.2758	67.8713	47.1802	62.8976	43.873	49.1737	41.7991	105.829	54.2628	52.8565	42.4107	63.4052	65.6748	28.8336	29.9279	61.9724	38.759	59.835	43.1878	44.4729	15.1537	36.6491	56.3096	20.7467	56.8841	34.4274	35.6519	97.403	26.1371
HK2	19.7295	13.578	12.0257	30.7856	11.3507	6.29693	21.9701	20.1648	12.1406	31.6039	5.80156	2.32901	43.4964	2.63456	31.8908	33.4682	21.0531	16.7671	9.24791	13.695	23.4511	25.4076	14.4164	21.2135	17.5938	26.3208	16.2972	75.7495	20.346	37.2824	36.0208	20.8494	27.2019	21.7958	20.6074	19.6604	10.1144	13.1937	13.5735	14.2169	21.8223	16.4848	111.872	10.4774	30.3771	50.6442	33.8044	31.0161	49.5718
HLA-DOB	0.537746	0.372762	0.790412	1.60355	2.65377	0.854762	1.99086	1.73157	0.457336	1.68402	3.15293	0.657169	0.393261	1.98772	0.373085	0.359571	0.941254	0.507836	0.474348	0.628601	1.34263	0.185338	0.445055	0.698154	0.882523	0.729027	1.41771	0.125506	0.603457	0.792198	0.327741	0.411596	0.571164	3.75593	1.64549	0.664338	1.44345	1.01741	0.524093	0.492989	3.26531	5.51584	0.129292	4.65907	1.60543	3.18136	0.844263	0.972672	4.12843
HMOX1	39.4135	17.0586	13.0236	11.3707	16.9363	4.86172	25.1365	18.3976	38.7944	14.787	47.8649	1.51746	21.6815	10.9578	22.6072	12.405	4.47425	24.4554	20.2368	12.9075	37.2569	12.5048	20.0453	17.5326	12.6954	31.9977	16.5919	19.1335	18.6361	17.2895	13.2413	19.6203	39.402	19.8602	33.673	17.717	50.7757	26.5393	12.5148	26.6299	8.22316	23.1946	11.7941	14.3752	68.651	14.4004	6.88767	14.1054	9.97235
HOMER1	1.0116	1.92316	2.15558	3.02341	2.40863	1.41376	2.09244	1.90983	1.14881	2.69719	1.72585	0.348321	2.24512	0.754911	2.03488	4.05068	1.5981	1.33346	0.371296	1.62067	2.89074	1.89087	4.01766	3.27605	2.5214	1.42152	1.87773	2.35143	1.5309	3.3784	3.60254	1.60541	1.37735	2.13398	4.20282	2.52725	1.03859	1.91532	3.93856	1.75634	3.74497	1.90903	2.72047	2.36772	3.21438	1.74938	2.7359	1.86814	1.4625
ICAM2	0.438434	3.29141	1.64065	1.1109	2.13424	1.51883	0.558376	1.21171	0.26726	1.10013	2.8638	0.945458	3.51074	1.46346	0.738833	0.502144	0.932618	0.224827	1.74132	0.800842	1.12018	0.327404	0.428373	0.356618	1.66668	0.47424	0.449635	0.451407	1.35601	1.03382	5.49405	1.1727	0.537001	4.97349	2.10221	0.639436	4.63733	0.672909	0.753397	1.23147	0.437326	1.41308	1.453	2.94563	0.457208	2.3864	0.238625	0.879545	0.415239
IGF2	8.46861	34.7454	10.2248	14.3189	5.1079	2.65817	0.991294	4.94162	1.58282	13.8464	2.54321	0.738705	32.1096	0.766241	4.56897	6.94325	0.707541	1.8293	8.51719	8.48203	3.23486	1.59334	4.18729	1.24061	21.5372	1.36872	2.59934	7.04273	8.41466	8.34538	33.9901	9.96568	4.47406	28.9577	4.78607	4.44049	22.9242	3.80403	2.77787	33.7804	4.7897	27.4352	0.873763	9.42477	2.13955	2.47977	3.91692	27.14	9.09079
IGF2BP2	3.95779	1.60898	0.335578	1.68544	3.22101	1.88119	2.66068	0.732115	0.100496	0.547984	5.29415	2.07443	0.66215	5.73159	2.53013	8.02917	5.53583	8.20343	0.558399	1.87592	9.59841	5.60597	5.98311	0.953886	1.74432	9.11246	0.453654	0.333792	0.485891	0.328126	1.4337	0.576194	0.827532	2.08118	2.26731	0.611739	1.74686	0.449133	3.36149	13.3479	9.3643	3.69531	28.3523	31.8706	9.26162	13.8735	29.374	44.7616	19.8826
IGFBP1	0	0	0	0	0.0370544	0.0417725	0.009363	0	0	0	0	0	0	0	0	0	0.0124469	0	0.0197472	0	1.15071	0	0	0.00945466	0.0183698	0.00853582	0	0	0.0440452	0	0	0.0500152	0	0.0243328	0	0	0.0606528	0.00840873	0.0107107	0.0886606	0.0119165	0.063007	0.0894314	0.140951	0.189951	0	0.0632644	0.0526891	0.0206241
IGFBP2	48.6686	4.18773	19.0753	47.3888	9.2127	11.1776	40.2364	34.3627	44.5917	12.8552	7.30677	2.37072	10.7546	2.9377	45.8531	27.6748	51.3699	37.4429	54.3352	35.9932	35.9118	34.8638	44.39	20.7168	18.1925	58.7387	22.2245	33.2639	28.6584	15.0096	3.71869	16.2766	30.513	9.72855	6.18497	27.7232	24.8387	31.7677	63.7923	34.4369	37.5074	37.3256	127.363	134.804	12.9539	84.6593	78.7293	24.6377	243.405
IGFBP3	5.78397	16.4086	3.80273	39.5473	31.1916	18.6761	9.53814	4.29577	5.29432	15.3682	20.1095	1.85502	21.391	3.90087	49.1577	1.99139	170.4	72.3232	7.02689	10.4524	29.3099	43.1797	36.2532	6.43126	8.4732	116.326	6.57902	13.8137	10.9489	21.3734	8.12633	7.8271	5.67017	24.4183	22.6025	14.0023	25.7008	6.56819	9.935	59.8119	111.986	49.7353	72.0312	139.671	262.409	20.5837	123.771	92.9589	25.8764
IKZF1	0.346942	0.430975	0.777571	2.30408	1.01261	0.632816	1.93938	1.32866	0.220597	2.05529	3.0343	0.486711	0.655836	0.905249	0.422017	0.533463	0.717086	0.42667	0.353646	0.81833	1.26209	0.302099	1.25592	0.597412	0.811584	0.516279	0.910239	0.899063	1.01501	0.557881	0.398788	0.388702	0.737007	1.2703	1.05777	1.3827	1.54477	1.29563	0.175528	1.10097	0.314071	1.88629	0.15676	1.47095	0.814782	0.653973	1.53486	0.778907	0.175964
IL16	0.508393	0.853957	0.527528	1.50829	1.09395	0.846899	1.44353	1.0739	0.226239	1.63906	2.19614	0.52724	2.23652	0.69089	0.356363	0.362519	0.600535	0.236421	0.499323	0.988591	1.12802	0.189823	0.722027	0.546624	0.85492	0.527335	0.705266	0.407052	0.955987	0.376948	0.898855	0.81349	0.42749	1.56977	1.03443	0.533445	1.13987	0.587292	0.191775	1.83437	0.337148	1.69996	0.137514	0.523121	0.445687	0.953991	0.629497	0.71295	0.184637
IL6	3.52892	2.53029	22.4461	1.85145	35.2659	7.19756	0.688201	1.50334	0.328557	0.52561	10.4892	0.314747	75.6589	2.16463	6.5041	2.76485	6.91127	0.366219	2.98182	0.200544	0.700814	0.228851	8.26513	0.475881	4.54233	4.24178	1.83391	1.82209	39.7287	2.66778	35.7977	0.369621	8.77218	101.022	79.3529	18.7647	82.6568	15.4045	5.00596	0.0885427	0.19993	10.8429	6.07325	4.53909	4.69609	1.14866	17.7208	3.72543	3.41905
INPP5D	1.85183	3.83894	1.26463	3.22547	8.63976	2.88205	2.58337	2.99496	0.640161	3.18894	5.58147	6.27475	1.55791	6.84928	1.61787	1.41894	2.107	2.07998	2.17715	8.54151	3.22745	1.29252	5.32288	2.00915	2.06901	1.79114	1.52439	2.39371	1.76964	1.52835	0.769014	1.45474	1.35412	6.63495	2.91261	1.22851	2.70252	1.69082	0.703625	2.20315	0.966629	3.4121	0.453401	4.21377	2.71674	1.71748	1.08178	1.16632	2.13834
IRF8	0.82385	0.919466	0.872154	3.39535	2.07057	0.891772	3.31608	4.19722	0.589314	3.72926	7.60264	0.551927	1.82728	1.50213	0.615972	0.962587	0.916734	0.42097	0.594414	1.43495	4.86584	0.466971	1.43853	1.15655	0.97355	0.502942	1.14511	0.55464	3.99436	0.392071	1.75639	0.392395	0.911948	4.95568	3.32217	0.752432	6.19578	1.35711	0.747705	1.85253	0.713581	5.15709	0.404514	1.67003	1.84846	1.91636	1.80303	1.71676	0.277383
ISCU	7.29202	21.9627	20.1106	9.80413	21.7324	18.1893	9.25345	11.4733	6.9372	15.2406	15.7577	14.2698	20.9616	21.6806	9.48161	6.95607	17.7288	7.41388	10.5596	9.86658	8.1451	8.42018	11.6613	6.54857	14.2729	12.1612	10.0172	7.44204	9.21442	10.9699	25.8457	21.2368	6.87781	26.046	14.5744	8.79433	12.4561	9.4282	7.2989	8.49737	9.01692	14.4342	14.8321	14.3049	8.85355	18.8392	10.1914	9.56006	11.3741
ITGB2-AS1	0.099827	0.0751981	0.355499	0.448923	0.602962	0.528684	0.368199	0.350603	0.0209122	0.383453	1.08096	0.0667772	0.212518	0.212489	0.123621	0.162705	0.50635	0.129007	0.843502	0.0693371	0.479632	0.0176558	0.271341	0.064104	0.118323	0.520867	0.141486	0.0212551	0.238906	0.159319	0.0740063	0.194989	0.0669668	0.824898	0.230625	0.0675056	2.21039	0.461801	0.0944064	0.18034	0.678681	0.939833	0.0985332	1.09534	0.186029	0.616544	0.540467	0.116103	1.20957
ITM2A	6.52647	21.9396	13.0882	8.79747	32.1261	33.8909	7.99132	18.2042	9.69464	9.84168	34.6929	38.4715	32.0241	20.6711	9.12541	3.35915	6.81142	7.99509	8.62607	20.148	5.72414	6.48504	10.8132	23.7057	22.6	3.60482	6.32978	5.44475	11.2458	5.39236	27.3588	13.7456	4.07964	60.8528	35.844	23.423	9.31221	4.33051	20.7089	3.05474	0.614659	12.3701	1.7749	6.39651	2.73862	4.38737	2.85532	4.3951	0.831099
JUN	126.469	62.7394	321.574	113.278	142.785	171.903	98.3754	43.4964	50.883	47.6321	84.0069	27.1453	118.485	63.3989	61.61	46.3613	94.847	82.4989	50.6231	113.69	37.1723	204.09	177.38	48.113	41.8467	106.74	124.278	130.443	109.708	77.1294	71.6294	71.1147	118.367	66.7527	136.203	64.5762	52.2324	81.2618	102.748	58.9639	70.484	150.742	36.4616	130.267	145.168	51.6537	174.979	87.1259	64.0808
KCTD11	41.6891	4.7593	28.0142	18.6332	10.0966	7.78016	18.1865	17.9864	22.133	28.1436	9.72493	5.00324	8.82919	8.18063	26.2433	36.1191	18.1106	25.1917	27.7501	16.3734	44.9779	51.8997	43.6673	28.8637	19.2168	40.7917	16.1923	50.031	36.1175	38.7188	3.50552	7.85901	40.2286	7.10072	25.7697	57.9956	23.7443	14.3681	41.7361	13.9254	2.94566	27.9257	21.097	16.3859	24.4647	11.8778	33.248	12.0696	34.867
KIF20A	5.82215	0.277917	1.10096	6.7671	0.410093	1.5294	6.03753	5.35101	3.16019	3.03679	1.34771	0.0822652	2.23208	0.553101	5.94705	6.07128	2.15728	5.68532	0.329886	5.87449	4.68367	6.91312	6.21751	2.77192	0.70965	2.171	4.94382	6.22219	3.52077	3.01637	0.159549	3.10189	7.73426	0.630057	4.25729	3.78805	0.544611	6.51084	1.48509	2.1291	12.3871	3.56291	6.67626	32.6662	19.5593	18.424	14.442	9.20902	6.27914
KIF4A	2.83146	0.197726	0.531109	2.95436	0.344562	0.964738	3.00459	2.57445	1.29718	2.30645	1.13123	0.116724	1.0961	0.202762	2.48996	3.26083	1.3662	3.43453	0.835318	3.06132	2.28039	3.90596	2.76914	2.0445	0.659825	1.24195	2.30709	3.45523	2.25503	1.76335	0.0995077	1.57763	2.5362	0.461404	2.3761	2.81014	0.674586	3.77464	1.2225	1.22049	13.2971	2.77551	8.9683	17.8355	7.41545	10.8173	8.42975	10.0967	7.12594
KLHDC1	0.238631	1.00971	0.969094	0.657396	0.748826	0.658493	0.195651	0.406785	0.197875	0.69181	0.829172	0.514513	1.675	0.572607	0.501311	0.208359	0.999303	0.332916	0.282334	0.403873	0.145228	0.310258	0.56668	0.207965	0.777822	0.488161	0.182559	0.370635	0.348775	0.272031	1.53057	1.28578	0.171991	1.40496	1.06968	0.421575	0.200118	0.263566	0.223814	0.408319	0.537335	0.42963	0.0122946	0.953957	0.191499	0.209478	0.674908	0.23179	0.425295
KRT17	402.523	19.3747	803.354	3759.91	463.42	648.231	1322.06	879.749	45.1158	76.8263	242.66	56.0323	13.039	179.865	162.105	536.399	736.261	526.819	390.703	666.526	7222.25	91.2813	806.861	322.138	507.252	505.469	775.103	164.692	303.188	852.696	6.05395	17.6218	121.248	216.513	1357.12	414.58	7317.44	156.622	5038.38	2553.91	1311.67	1888.95	3552.21	1041.23	3923.81	304.665	4414.9	3977.89	3797.39
L1CAM	0.947373	1.91546	0.480012	0.516052	2.83646	2.53019	0.296072	0.478199	0.107604	0.35726	0.994506	1.05275	2.59151	0.371461	0.594818	0.270006	0.0692938	0.338968	0.39577	1.80942	0.226843	0.345997	0.236165	0.263178	1.23335	0.182478	0.133071	0.469472	1.58109	0.256124	1.58296	0.843681	0.357411	1.58222	1.50782	0.407955	0.249871	0.372629	0.715539	0.424485	0.368855	1.0467	0.358473	0.755723	0.281996	0.183342	1.26229	0.161331	1.53626
LDHA	82.0996	63.335	138.027	164.085	71.2276	81.7331	130.767	121.911	110.824	143.14	73.4579	28.9405	129.114	67.0172	69.9454	119.971	85.7776	101.605	55.7125	96.9844	295.144	49.29	90.3132	124.626	104.149	72.1504	123.59	107.228	94.1258	156.866	152.426	91.1424	110.99	115.643	119.306	122.043	105.349	130.697	175.566	138.089	181.43	141.158	150.88	107.359	245.826	53.6175	163.704	155.456	461.819
LDLR	24.9781	4.27835	7.23067	38.6387	27.9292	18.2988	18.3306	9.27225	6.99778	29.6613	18.1364	8.67311	14.1216	5.69672	13.8354	16.7849	21.1772	28.7094	2.60106	8.08603	25.9463	68.2778	95.6424	24.2265	11.0929	31.2103	33.012	10.3213	65.7807	43.1032	8.3779	14.5737	17.0447	17.0597	35.7926	44.0532	10.0805	24.2424	32.4803	12.8507	3.66241	14.0802	13.9632	27.9171	57.2021	11.7328	11.2489	19.7228	16.2242
LIMD1	1.56466	2.03494	1.11894	2.9927	2.1846	2.01961	2.03828	1.51009	0.842154	2.17539	2.99776	2.05864	2.95411	2.48302	2.96085	2.80554	3.43209	1.57144	1.12302	1.86381	1.55014	2.51686	2.77443	1.17156	2.04025	2.82796	1.63436	2.31949	1.77062	1.77928	1.88286	2.54262	1.68229	2.06299	2.15735	2.08434	1.13328	1.91061	1.14698	1.15933	2.85529	1.48916	2.35632	2.11427	1.52511	3.01492	2.68351	2.66825	0.891769
LMO2	4.39202	8.12454	3.67052	5.48097	5.03857	2.82803	3.29055	3.37176	4.5862	6.99574	4.8	1.28731	8.77696	3.49383	8.19632	3.04871	12.9775	7.19187	7.80095	3.27718	1.66494	9.28552	4.93115	2.84521	3.86282	9.97982	1.99709	3.22104	4.77728	1.98579	8.11023	4.63369	5.75463	7.9629	6.36368	2.8215	6.73983	5.32469	1.70841	1.51435	1.14677	4.16067	1.93168	8.05329	1.42513	4.71718	0.968732	1.51275	1.29393
LRP8	0.445793	0.0774461	0.370821	1.65377	0.297059	0.661913	1.20551	0.699022	0.268388	1.3075	0.202741	0.124321	0.365217	0.177571	0.549421	2.52982	0.501431	0.710777	0.200474	0.527335	0.656601	0.781894	1.35105	0.869945	0.451425	0.729007	1.3359	1.69736	1.11574	0.627762	0.147307	0.211564	1.10483	0.248986	1.50734	2.16433	0.740361	1.3821	0.957904	0.350031	1.88376	1.42347	2.21392	3.12569	3.55917	2.08116	3.60888	2.23511	1.79963
LRRC42	13.0803	4.83278	6.83012	10.113	11.7243	11.8854	14.1611	8.36098	14.02	9.67784	12.1817	3.34249	8.00081	9.43343	12.063	11.5429	14.3195	11.9364	8.77318	9.00641	10.5925	15.0029	15.4819	12.2837	9.66628	17.978	11.8813	12.8851	9.86862	12.2014	5.20104	8.05834	9.33363	9.55086	12.7244	11.4952	16.1346	12.2623	9.04701	17.2101	17.9577	19.4478	13.6119	19.2605	21.8428	27.8193	15.2505	14.8831	14.3592
MAD2L2	2.6166	4.11819	3.96907	4.06092	10.2361	8.47544	5.85278	3.79298	3.91122	3.7021	7.58922	4.78352	4.58423	9.5974	3.40467	4.37149	5.44078	2.75261	8.7694	3.69396	4.98601	3.05613	5.5426	2.42139	3.91899	4.48675	6.72168	3.33228	4.31496	4.76022	5.25839	3.2396	3.9662	10.594	7.05156	2.50532	17.1246	4.88411	4.09065	9.0385	11.8875	8.27816	4.79203	24.9319	8.39654	14.5867	18.3732	5.52205	8.87163
MAP7D1	27.2251	50.3867	44.7567	43.668	17.1836	19.1521	36.4684	35.3812	12.4002	55.2925	21.243	3.61887	49.143	13.1318	23.7577	41.1294	15.188	28.2239	16.3304	19.1607	52.3938	25.5878	31.4638	28.4819	50.5455	23.0665	40.0145	29.8842	38.7501	54.4607	49.1246	44.6942	30.2076	40.2106	25.7811	27.3299	122.751	35.887	38.2446	73.8618	23.4536	84.9447	12.7644	26.5488	60.2177	21.515	27.4425	25.2396	44.8282
MCTS1	7.63957	4.96872	8.33339	8.39083	7.1517	10.1332	11.1454	9.80878	14.0234	8.33223	7.37548	5.76246	5.65213	8.84158	8.18539	9.47109	11.988	9.50403	17.8341	9.67451	10.4803	8.01621	9.14063	9.49722	6.65212	8.52949	11.4568	7.90907	8.8179	10.7584	4.34056	7.21987	7.74507	9.7117	9.75465	9.38626	15.523	12.9883	8.60591	6.25071	17.0595	12.2323	14.5772	13.2223	11.91	14.7064	14.6119	10.0542	10.5628
METTL22	0.628519	1.86329	1.72091	0.629846	1.12981	1.26042	0.616907	1.14777	0.735047	1.32215	0.95593	0.747872	1.61275	0.874637	0.73211	0.677877	0.947224	0.66684	1.35251	0.577171	0.640348	0.683167	0.697275	0.602118	1.11654	0.620527	0.811124	0.674902	0.890899	0.747979	2.22692	2.1435	0.585162	1.9882	0.926009	0.835455	2.235	0.747691	0.812955	1.11861	1.41517	1.09526	1.24923	1.1074	0.817877	1.85555	1.69521	1.195	1.43529
MIF	33.9812	8.90857	13.7852	21.095	23.2522	27.9354	36.2294	13.5418	65.5879	21.0399	15.2172	11.7196	9.5116	24.3059	19.4177	21.8942	26.8825	12.0275	54.129	24.1808	38.3384	15.3574	27.6035	33.4273	17.3458	25.1659	36.8157	27.008	52.2318	24.4617	7.82963	16.96	35.9826	25.0436	27.6316	13.2227	62.9218	28.8521	60.9372	44.9315	27.5309	46.1306	86.6119	31.4168	44.4196	59.8389	38.9072	64.2415	71.5802
MMP13	2.73001	0.0215635	0.00849513	7.30014	0.30258	0.0974593	10.1578	0.067025	0.0179901	0.0403925	0.408938	0.023936	0	0.112037	0.446659	0.0810352	1.20515	0.660841	0.0806265	0.0650711	1.06179	0.116447	0.326797	0.0441173	0.0428586	0.243958	0.973726	0.0182851	0.0462428	0.100989	0.127331	0.0802247	0.0528086	0.418684	0.1426	0.0754948	1.07016	0.0588552	0.0124946	513.805	66.0721	3.96169	0.260815	1.68853	112.222	0.200689	56.6127	3.41896	1.36535
MNAT1	2.27023	3.29931	4.32917	2.6705	4.17584	2.99544	3.03534	2.32829	3.38573	2.71495	3.2039	2.41852	3.43041	3.55411	2.86962	2.68465	6.94163	2.99613	2.44078	1.92841	2.08555	3.49333	4.28754	2.26442	2.32552	5.49786	2.46648	2.49044	2.4338	2.42778	3.98551	3.63108	2.0945	4.14709	3.24138	2.78485	4.23474	3.24385	2.07053	2.70171	6.59994	3.07197	3.31327	5.68047	3.73248	3.99946	7.83035	5.27866	8.34871
MRGBP	4.05791	2.66623	2.95205	3.95194	4.90602	4.73409	4.65257	2.73636	4.17991	3.41647	4.66967	2.78558	3.32008	4.2364	3.46797	4.02388	5.45995	5.18185	5.41102	3.60844	4.71493	4.1533	5.00132	3.19202	2.74609	5.22075	5.50266	5.11025	3.80658	4.4547	2.11666	3.20325	3.32186	3.8472	4.49852	3.18978	6.83175	5.11303	3.47603	6.50174	4.86604	8.71854	18.7313	9.49936	7.85944	13.8047	24.6154	9.77119	25.6147
MRPL13	4.27588	3.66366	4.7361	5.50762	5.34072	5.42468	7.4278	5.49166	11.681	5.85643	4.14527	2.58509	3.58562	4.07756	4.99449	5.85803	7.67457	5.75387	4.83157	5.52052	9.21991	4.90888	6.35361	5.98556	3.76591	4.58591	6.51903	5.33712	4.58739	6.23639	4.09916	5.00392	4.87132	6.57944	5.75673	4.90725	6.90189	6.64105	6.53257	4.34375	25.7116	7.41353	9.63671	11.9824	9.94244	16.1381	11.126	4.85759	11.7567
MRPL14	25.926	34.9205	59.8491	28.8487	38.3697	88.9464	44.9464	42.7707	56.3356	32.4279	28.5399	15.2645	30.9477	29.9373	28.2532	33.7656	51.662	28.5033	75.0532	33.0588	50.8056	32.781	49.701	28.34	33.7692	56.5713	55.3431	28.6252	34.5281	42.7408	47.4821	38.9237	27.1541	53.6643	44.4491	30.2385	102.507	41.0757	43.9574	44.4329	81.9548	49.9358	40.214	70.3443	78.7609	182.39	55.2868	57.8969	89.7262
MRPL15	23.2634	48.2149	23.3677	26.9304	32.0012	40.3516	37.1397	30.0234	40.8242	43.0433	27.2594	18.0436	32.0136	30.8548	27.2413	27.9245	29.9206	34.1024	23.5155	25.4579	63.1635	28.2267	29.7716	23.948	28.6699	17.5927	39.3099	24.0608	24.3178	26.6052	52.8897	44.9299	24.1608	44.1058	36.8824	19.6914	40.4067	35.6652	23.3686	26.7486	107.834	44.6335	69.0743	43.8807	49.5047	45.7418	42.6909	31.8654	73.0066
MRPS17	2.45627	5.15155	5.50863	3.49222	4.83709	4.69074	4.4087	3.46421	2.96756	4.08262	3.30162	1.9103	3.92584	4.21071	3.02226	2.97837	4.65051	2.92019	5.23122	3.31696	4.38346	2.9175	4.04456	3.2285	3.97323	2.89514	4.93833	2.14216	2.80571	4.34617	5.49472	3.81018	2.21821	5.51446	3.58089	3.57514	11.7255	4.54523	3.69841	1.91765	13.1471	5.12311	6.17956	7.01458	4.15291	7.15975	6.08372	2.81375	6.41094
MTX1	3.27854	1.61571	1.52765	3.72374	4.45648	5.71554	3.63555	2.49895	4.28754	3.38156	3.98104	2.67365	2.08719	4.38938	3.28695	3.7195	3.82245	3.36693	2.26046	2.92538	3.40077	3.98757	3.97564	2.57456	2.21858	4.14511	3.73086	3.13006	3.7003	2.70039	1.29348	2.16272	3.5653	3.17187	3.73606	2.45512	2.64564	3.69752	3.13264	2.75519	5.74472	3.71104	5.83451	4.795	4.8798	6.91546	3.80276	4.00537	4.40966
NCKAP1L	0.709617	0.776671	0.577114	2.69992	1.53908	0.766786	2.31659	2.01561	0.301528	2.66303	7.32957	0.499348	1.68383	1.99507	0.571716	1.03442	0.747571	0.439847	0.529866	1.05729	1.82015	0.331759	1.28298	0.905618	0.895543	0.585907	1.16159	0.529398	2.58768	0.879772	0.600232	0.487656	1.16845	2.93238	2.44757	0.880673	2.11712	1.5033	0.434433	2.78181	1.00386	3.2928	0.360995	1.16878	2.12368	0.971923	0.982991	1.45076	0.230045
NDRG1	139.857	15.9968	57.7309	84.196	20.8046	28.5183	110.178	51.3619	68.9144	120.744	26.6056	14.9204	35.5802	23.1079	107.003	171.79	53.0925	124.019	62.925	75.6899	64.7267	108.721	68.6111	157.791	95.8349	82.1575	94.4567	210.513	85.4469	217.428	19.2059	36.5276	110.514	19.0485	57.2145	132.331	148.855	67.7393	75.1018	386.515	222.973	106.148	228.958	107.611	204.444	123.972	198.438	100.874	467.255
NDUFA4L2	53.8669	6.41745	35.924	28.9881	2.07917	9.11314	36.365	42.7106	86.6326	26.0276	2.3989	1.08303	11.6517	0.66702	15.354	36.7032	2.01641	8.63081	120.215	53.6607	142.477	2.74591	6.09428	69.855	35.7491	7.80409	31.2857	20.7483	59.88	13.5947	5.45751	10.548	47.6335	5.73372	40.0633	62.5059	36.4091	30.281	94.228	89.0904	20.4209	16.287	66.1113	21.461	53.6743	30.6499	80.4333	65.4921	251.806
NFKB1	10.2626	5.81451	5.2329	14.5038	14.0548	9.55317	14.6756	10.3292	4.86181	12.7791	16.1117	5.3513	8.6989	13.2739	14.8816	15.4288	15.2247	10.5972	2.20675	11.072	10.1491	13.0297	19.7999	11.6671	11.424	14.3555	12.7198	11.2779	12.0666	17.4471	7.18379	6.4877	12.1246	9.92855	16.2088	11.3656	7.68327	16.3743	10.4639	9.44228	7.58386	15.3604	5.59649	14.0928	14.7201	8.64187	11.4119	8.45966	15.9561
NME1	7.01945	2.61295	10.56	9.39121	7.79889	13.6239	15.7471	12.1308	17.0787	8.8013	5.64286	5.35889	3.47777	4.64687	6.94736	11.8841	10.1976	7.88837	25.265	10.6876	18.0084	6.3144	11.2997	10.4281	5.88671	6.57468	16.9014	8.96448	10.4615	12.7784	3.47026	4.20831	9.32751	9.63434	9.87908	8.76987	26.5083	16.3497	14.8519	7.22549	30.9448	14.4866	23.4666	19.9764	18.6818	32.4777	15.6286	16.4538	21.8998
NTMT1	2.88412	9.46221	6.60498	3.69361	6.1625	5.55469	5.16072	4.47985	3.51226	5.34129	4.3712	3.10843	5.52193	5.34054	3.25865	4.54221	5.55632	3.23308	6.04565	3.42969	6.90771	3.64272	4.22602	3.51371	4.98738	6.68919	4.93825	3.39592	3.78816	5.18333	9.67213	6.70763	3.7461	8.06034	5.02933	3.41763	13.7695	3.73533	4.58256	5.8303	10.9447	9.88898	12.8174	7.82222	10.2394	12.2251	6.5114	10.1141	11.0469
NUDT15	9.58566	5.43726	8.33107	14.1722	9.50295	10.5429	12.4229	8.82746	14.6698	11.0853	8.83079	5.17974	6.26261	8.33969	9.43095	13.0062	14.8083	10.1192	4.27865	10.0864	20.7635	10.0875	12.6126	9.73618	7.90975	8.26542	11.3147	9.16358	10.6954	10.738	6.89072	7.85178	8.77414	9.72001	10.8624	11.7433	6.75004	13.4955	12.6246	5.6146	17.6323	12.2816	16.1711	19.4772	13.4695	11.9087	14.535	15.5053	14.0884
P4HA1	5.6613	10.7351	7.34787	6.75765	7.3816	6.6676	4.53353	4.62513	4.1264	6.60014	8.14575	2.52652	14.492	5.40292	6.9671	4.34697	24.3797	8.52328	3.9998	4.55116	3.93688	3.19159	5.47532	4.5678	9.59164	16.6689	2.25075	6.89843	4.24647	7.09197	14.1752	7.73159	2.9032	12.445	10.2823	5.15605	7.69852	3.10079	2.31256	23.3658	10.1323	11.0043	26.9863	20.3214	12.5936	5.78578	28.2859	19.5563	50.6085
PARM1	1.41478	11.9818	3.74471	11.3268	34.5221	14.1831	2.84699	4.93597	0.793352	2.24745	17.8815	20.5201	4.36766	26.7566	2.34094	1.80408	17.4521	1.10758	2.05554	3.9747	1.47116	3.93622	6.68232	1.32566	11.0025	15.4271	1.29258	1.57755	3.06615	3.17977	9.70415	2.56204	2.33244	11.5856	27.2043	3.01433	2.67377	2.8854	2.15947	2.18713	0.809985	2.07722	4.8638	59.4425	1.00491	3.6114	3.02469	2.26648	0.372476
PAWR	3.27919	1.11733	2.18096	5.23594	4.27176	3.74208	3.81355	5.22062	3.88453	2.51483	4.554	1.34297	1.30483	3.79684	4.71016	4.90628	4.70989	4.48814	1.49671	4.03552	4.00204	5.42179	5.08281	5.10727	3.57056	4.73549	3.2076	4.44231	2.69562	3.95266	0.771239	2.57031	2.77636	2.73536	6.24795	4.99886	2.34579	4.2802	2.63266	5.05717	11.7583	4.59877	6.05454	4.71256	5.67358	4.72998	6.72556	4.24167	5.42872
PBXIP1	20.3001	67.7071	47.669	22.7167	55.9863	37.1039	13.9981	23.0962	5.62221	27.0154	49.2803	20.7185	51.1947	50.2118	17.9729	6.65742	38.243	12.1692	21.9112	19.1347	7.97578	15.3505	22.6107	9.37875	38.7708	29.8425	14.8486	10.0619	19.9344	18.7603	69.4231	42.7438	9.96648	67.2056	23.5798	12.3551	47.9491	9.9907	6.17899	52.6846	13.8361	26.9856	13.3636	25.8203	10.2054	33.2882	28.7957	18.3248	23.9952
PDGFB	2.02307	9.88456	2.72054	2.56651	8.24469	4.22267	2.82299	3.51956	0.492532	2.2168	9.37095	2.35915	5.89546	5.02981	1.43843	2.45358	3.28232	2.23131	2.07431	2.26776	1.82817	1.16739	1.49069	1.25078	4.41634	1.33181	1.05056	1.62928	1.8313	1.57087	6.93213	2.26417	1.81237	6.35789	6.30697	1.45281	8.58373	1.14568	1.11567	14.3546	1.48742	2.4923	8.32306	5.95192	2.01293	2.38718	5.34419	11.9666	14.2268
PDZD11	21.4072	12.2251	16.92	18.7585	16.7638	26.2551	24.8099	20.1301	37.1734	18.1474	16.5823	11.9015	13.9241	19.0506	18.7908	18.7494	20.5304	22.7428	21.8864	22.8584	24.2879	17.2735	18.236	23.886	14.1145	16.2469	28.1505	19.7905	19.6416	20.1202	9.27718	18.8734	19.7977	19.418	20.4971	20.6639	16.356	24.8956	22.8396	17.7803	60.5502	21.6227	35.0208	31.2517	24.8697	25.4455	26.5306	21.8363	24.1065
PFKFB4	2.06393	0.420282	1.11171	1.30678	0.66697	4.66589	1.23928	1.37244	1.55837	1.12154	0.873465	0.293242	0.515567	0.571909	1.12027	1.28541	0.987127	0.662497	2.25561	1.30853	1.58287	0.845811	0.571405	2.04986	1.01931	0.71854	0.634151	5.2206	0.743923	1.88464	0.520719	0.863033	0.913415	0.905605	3.53602	2.18019	1.3503	0.53714	0.875529	0.72594	1.68692	3.00156	3.69454	1.5378	0.996871	1.999	6.55163	1.7506	6.13505
PFKL	24.3516	11.8306	8.96818	15.7494	17.6784	22.7381	17.8282	16.6586	13.8455	17.6466	17.6508	8.65448	10.5882	18.8231	18.4274	17.8229	12.8897	15.267	16.9428	20.8821	17.986	16.8205	22.2857	19.5716	15.4735	18.8393	18.3668	21.8374	20.3966	13.641	10.5389	14.3264	24.9763	11.128	20.3522	17.6766	19.2661	19.8528	17.6374	27.8261	14.6951	17.8337	22.8283	25.3296	21.5439	36.6474	23.5021	12.7286	33.2667
PFKP	29.6819	11.5331	15.7863	23.1693	25.2236	20.18	28.3234	15.3234	15.4062	29.6596	17.573	8.6827	12.5104	17.3747	29.6776	26.5849	47.0078	23.2331	12.7099	20.2201	22.6937	28.9101	32.8508	26.1995	23.0817	53.2791	15.0048	43.4244	20.0866	25.3933	9.46721	9.88136	23.1765	13.6652	13.7485	24.3839	13.429	20.2631	23.1122	35.4003	17.979	30.0047	49.7849	29.767	40.7744	26.9323	27.4198	40.4409	39.1956
PGAM1	30.9261	6.13965	8.82194	32.5804	15.2591	21.0627	33.3889	20.6739	47.3242	30.4309	13.9345	9.40385	10.983	11.5638	24.9807	36.0887	13.3319	30.7917	12.7238	28.2099	36.3978	27.6349	26.8875	36.704	18.7714	16.3075	26.4922	37.6391	33.5285	32.9335	5.38366	14.1897	38.4057	11.7549	24.9056	23.405	20.3114	29.5638	40.939	31.6382	29.9687	29.7608	31.388	18.5576	41.0215	25.3749	26.2825	30.7444	43.0726
PGF	1.64146	1.16168	1.7485	1.07595	5.61963	0.872485	1.17337	1.00359	0.493135	0.777613	2.50305	0.341334	3.64549	0.77642	0.619256	1.62132	1.42525	0.76973	5.48052	2.67297	4.07694	0.397092	1.82248	0.747088	0.613724	1.13597	2.48258	1.156	2.68171	1.44014	2.1184	0.956824	1.64534	5.09691	3.88136	0.684594	24.6317	0.836962	3.63481	4.75655	1.15306	4.22752	7.61219	3.65544	3.45834	1.92837	10.6716	3.21749	8.36853
PGK1	83.2763	61.1222	57.6204	95.6415	61.5111	62.8314	94.2342	64.0595	178.461	92.9344	59.9936	34.5799	60.3459	47.2914	69.4529	79.9672	72.1007	75.2255	43.0105	76.1088	93.0349	57.2897	73.4036	97.2116	58.182	63.4012	70.746	81.675	84.4988	88.3679	68.4016	63.2011	91.2305	69.0163	77.7299	88.5412	38.5761	88.4161	105.153	61.383	101.014	67.5142	196.759	83.3933	110.22	75.3761	120.926	122.444	230.139
PKM	180.842	197.217	162.723	190.643	165.635	114.03	183.986	154.49	147.537	201.285	113.864	53.864	156.826	107.561	141.124	203.308	137.971	152.932	84.6504	144.181	222.436	109.138	195.956	126.321	127.971	142.908	161.49	142.626	150.985	183.621	202.362	169.739	193.182	167.069	117.337	117.599	188.8	166.35	199.37	242.67	94.1941	169.779	158.56	152.273	331.703	161.207	178.188	193.977	245.672
PLAU	12.4924	6.25611	3.89284	20.9156	54.2019	3.03507	15.6239	5.50127	3.40468	6.66139	32.7417	2.1845	34.7484	9.93611	15.7539	9.5117	14.8417	38.4063	5.06784	6.84511	46.3298	6.79961	33.4073	6.5322	7.23622	8.29843	16.7103	4.54961	14.3096	13.6726	31.9418	3.38408	6.82116	61.5329	23.0862	4.50778	88.5508	7.37859	4.70528	148.413	138.687	83.7795	32.6542	29.2835	103.202	10.9482	99.3578	42.1304	242.687
PLAUR	3.94024	0.99635	2.5928	4.88397	6.29069	1.7868	2.30576	0.876334	0.40418	3.1805	13.361	1.10495	5.54713	3.82068	2.02864	1.23195	3.2637	3.74329	1.28899	1.11025	2.81251	1.73518	49.7892	2.03027	2.96704	8.61399	4.1124	1.07546	18.0865	24.4198	2.16072	0.505474	1.51409	15.9823	5.3142	4.13939	18.7943	1.62479	5.74404	18.8086	3.6196	18.1709	6.33096	13.5353	20.3283	3.43633	7.79451	13.7863	20.6026
PLEKHG3	7.45762	1.50853	2.32666	3.86981	3.90468	5.21594	5.47739	3.03224	1.79078	6.00075	4.94401	2.95373	2.5622	4.26551	5.59377	9.31692	6.35553	4.67663	3.47252	3.98965	3.72828	7.29339	9.49248	4.31852	4.89772	9.12334	7.8238	5.92165	6.00548	7.11304	0.997956	3.13763	5.18857	2.3066	9.8653	3.8222	8.39911	7.86946	5.63403	9.23665	5.04769	12.2042	4.81131	3.94114	11.0053	5.16428	9.27047	6.83196	12.1496
PNP	15.7309	1.74223	10.883	29.4618	9.7448	8.56937	27.8841	18.0185	27.7399	20.8396	7.89376	1.14068	8.6727	2.41847	17.2321	23.7376	8.86815	22.4549	13.06	18.3788	36.9421	12.5907	23.7905	38.5522	12.78	13.4654	25.661	18.9051	21.1155	27.7481	5.20925	5.06358	29.1667	13.8576	14.0176	22.8358	45.7754	34.1899	34.3574	10.7332	22.1346	27.0152	24.6398	14.7615	28.4605	19.282	20.7687	23.1994	36.0561
PPARD	23.3828	6.35287	12.6993	27.752	13.8663	13.4526	15.741	20.5606	12.4457	17.5548	15.3593	4.38329	9.9437	11.4058	21.0674	18.8072	8.30005	22.4277	7.95365	17.1192	25.7534	17.9055	12.4083	22.0911	18.8685	13.5399	13.8675	24.7705	14.9305	31.4375	8.99708	11.9923	20.2418	7.26921	16.4866	23.4775	15.9938	16.2947	18.2649	17.6372	30.0087	20.2039	8.02253	13.5675	25.4671	14.3104	24.7491	17.7874	68.4205
PPP4R1	25.0327	3.31196	7.87603	27.1715	8.43133	7.86942	22.853	13.2005	25.9549	26.6248	8.83895	2.5562	10.5614	5.83486	30.0406	29.6539	18.2315	32.2692	17.7162	15.1956	26.1471	27.6783	24.7779	31.0803	13.2501	17.7538	21.5104	28.9547	21.3701	28.4962	4.03304	14.3571	32.224	5.86932	15.507	29.9828	17.7435	32.1413	20.6553	14.2347	28.4506	19.6978	12.2177	18.8262	34.8834	28.674	16.2774	10.2964	51.7455
PRPS1	5.12937	12.2133	13.3364	12.3608	14.3523	10.842	9.069	9.08609	6.58169	10.4264	12.3176	7.10477	13.2851	9.31578	6.90681	8.81804	17.5607	6.52115	3.02084	7.91972	9.69666	6.50706	8.90019	7.27961	10.5013	12.0304	9.78574	5.90361	7.81076	7.14612	18.3791	9.2375	7.32187	17.5795	10.0955	8.34442	12.7742	8.83358	9.24068	10.0757	22.0305	10.2963	17.1415	19.9191	15.0109	20.1701	19.4108	16.168	16.4552
PSMA1	10.1241	10.0895	13.7114	15.7352	14.1252	16.811	16.5836	12.2998	16.6445	13.8134	13.0719	7.00744	9.86421	12.9448	12.2299	13.5537	14.7033	11.3124	11.9157	10.931	15.9313	11.9359	14.0533	12.5701	9.80136	12.1521	16.4344	12.7391	12.8189	14.3616	11.1776	12.0093	11.2726	16.3642	16.4157	12.2599	19.0738	15.3902	13.0601	10.5666	34.3475	23.4047	17.975	28.3524	22.9343	14.7376	28.2713	23.1919	31.3135
PSMA2	1.67079	1.36286	2.20629	2.68354	2.82666	3.5888	2.81058	2.49851	3.8601	2.49926	2.23736	0.999211	1.693	2.19225	1.86391	2.28887	2.57569	2.48097	4.64307	2.51711	3.48582	2.05705	2.9506	2.18202	1.87792	1.96732	3.62008	2.04667	1.86929	3.15305	2.02034	1.84377	1.63439	3.67848	2.75284	2.13126	6.74062	3.49575	2.10693	1.6239	9.03313	4.48144	3.54961	5.68306	3.63522	6.06029	7.90983	2.27286	4.993
PSMA3	12.1564	11.4816	22.4079	24.0565	16.2112	21.9245	25.1186	22.6284	26.2629	21.0117	15.1122	6.99441	13.0295	14.1341	16.3932	17.4973	25.067	16.3223	19.1939	16.4861	19.9852	15.2821	21.5225	17.9936	13.1966	21.7368	25.145	17.8022	17.9788	20.7839	13.2327	14.4728	14.901	21.2201	20.3593	19.2017	26.8649	26.9882	16.5582	12.4284	33.6298	34.2939	20.8308	26.197	35.721	23.9206	39.2353	26.3603	49.7876
PSMA4	8.94239	6.53388	10.7712	15.1858	10.5127	15.453	15.3067	11.7174	18.457	14.3909	8.91365	3.26955	9.25551	7.9806	11.455	12.0592	16.1133	11.9606	13.9835	10.546	16.7122	10.4966	15.0561	12.0185	7.23977	12.9137	15.9324	11.8254	11.5829	14.4878	8.15289	9.08765	9.75289	13.3499	16.4682	10.8566	22.3992	15.6003	11.1149	11.1865	27.3225	24.8735	19.7598	30.7187	26.3802	29.4817	21.1753	25.1569	23.9509
PSMA5	9.26017	6.43423	12.0586	16.2128	9.35243	12.7669	16.199	12.5085	20.5248	16.1423	10.459	5.24757	6.58452	9.45043	10.3464	15.319	15.7833	11.002	12.3748	9.77794	18.3723	11.3478	13.412	12.0654	8.54357	17.9921	15.9668	12.8486	12.7984	16.8609	7.38778	8.08842	12.4811	12.6133	12.512	10.3394	23.7774	15.9006	14.0055	10.9872	17.7501	20.7537	11.8801	21.5452	26.4583	24.8443	14.645	9.41476	23.6837
PSMA6	2.85484	3.08091	2.95297	5.61685	3.24095	4.10026	3.92754	3.78087	6.74978	3.92953	3.53581	1.81629	2.30131	2.39393	3.18019	3.2154	2.9537	2.95112	1.09376	3.26911	5.33687	2.90891	2.95635	3.91554	2.94739	4.03599	3.67037	3.37116	3.07744	4.55304	3.11297	3.10381	3.11382	4.12669	3.72967	2.97233	2.36547	3.39266	3.45062	3.48031	6.11586	4.90177	7.79085	4.40486	6.97646	4.6832	6.1884	15.5154	7.84172
PSMA7	57.1591	65.5109	74.4955	76.2309	57.2521	82.5179	92.4997	78.6117	124.663	89.0922	55.2385	26.9322	59.6311	48.8923	54.8699	80.9574	65.8626	60.4124	112.047	64.4738	90.7677	62.8863	72.929	63.5144	60.8608	58.9464	102.121	74.5689	76.2016	86.1414	79.4911	67.085	74.3323	102.072	78.4359	52.2984	201.621	89.2436	83.4555	76.4708	70.1133	105.305	146.098	112.451	118.209	178.542	203.989	95.618	227.879
PSMA8	0.0202894	0.0107552	0.0127113	0	0.0404243	0	0.0408581	0.0188043	0	0.0604395	0.0586749	0	0.0140286	0	0.00795639	0	0.0108631	0.00754824	0.0344691	0.00811385	0.0164638	0	0.0261958	0	0.040081	0	0.0331134	0	0	0.0323809	0.0238156	0.0654766	0.0143669	0.0424731	0.0556624	0	0.0397013	0	0.00934785	0.0290171	0.0728011	0.131975	0	0	0.00921004	0.0107247	0	0.0114962	0
PSMB1	38.1556	30.4742	52.8886	59.4093	50.6759	63.6936	54.1353	42.909	72.6791	46.9695	44.4605	27.1458	32.618	43.1929	37.4999	42.0143	56.2521	34.9615	72.3308	39.4	57.1886	42.4087	47.0197	38.0877	33.6563	48.5022	62.6195	43.4704	46.6466	43.6953	38.6487	37.1873	42.1853	59.7804	55.6797	34.7687	110.514	54.8099	47.103	44.2153	102.855	74.4474	87.6595	86.4823	72.6207	124.667	66.5281	75.7643	122.88
PSMB10	10.2102	5.79339	5.95059	20.8204	16.544	17.5264	13.5727	9.27064	9.11638	18.5227	21.7874	7.13122	6.3952	18.1903	10.0842	4.4617	21.041	7.58409	11.6617	6.75081	20.5387	12.4512	19.9476	7.53173	6.86621	46.4943	20.2569	5.42529	10.7265	14.3642	5.5136	4.46169	7.67279	17.2675	10.4211	4.28988	16.0155	15.2198	5.79969	21.7698	12.1929	33.0719	3.89919	15.4948	47.2574	18.0983	23.7483	7.62611	12.9063
PSMB11	0	0	0	0	0.00725722	0.0109084	0	0	0	0	0	0	0	0	0	0	0	0	0	0	0	0.0136002	0	0	0	0	0	0	0	0	0	0.00979564	0	0	0.00832737	0	0.011879	0.0065875	0	0	0.10269	0.0098721	0	0	0	0	0.00991242	0.0103193	0
PSMB2	15.3802	9.37548	13.2033	32.5333	18.0635	23.6677	24.5945	18.6522	14.7383	19.5869	17.3935	7.36753	11.8998	14.0922	17.1044	19.4723	16.1692	17.0328	13.615	17.4048	33.1076	19.1478	22.0635	16.1933	12.7249	19.7967	29.267	17.992	19.4923	21.7475	10.9857	10.4432	17.5862	15.6968	23.314	16.5156	23.9779	23.3191	19.9677	20.5059	37.5696	30.6366	19.0893	34.3795	46.093	37.0601	34.6399	15.8841	35.0138
PSMB3	49.9989	32.8793	63.7104	65.7937	57.4974	105.01	86.0755	57.6875	90.9983	52.9155	55.114	25.2927	37.3312	58.5531	48.8765	60.136	70.1529	48.7216	162.353	53.2458	83.3384	49.9694	74.9622	53.6196	39.5599	64.2178	103.065	53.0835	71.1517	75.9811	42.8496	40.163	59.8223	77.5272	70.5066	46.498	219.588	76.8665	65.7586	66.7364	137.1	109.274	130.872	108.751	110.655	180.384	135.142	116.127	104.805
PSMB4	42.1439	39.5418	52.7133	67.8622	72.1927	101.794	67.3086	53.4011	70.6796	56.7676	76.1785	40.1223	41.0065	78.9873	50.5153	54.2934	74.0041	44.5983	83.8442	53.9291	71.3743	54.9994	71.8625	46.1035	44.7741	75.5831	84.0414	51.988	55.5598	66.208	41.3758	40.648	50.8596	82.047	73.0025	43.6385	136.625	70.0328	52.2284	57.641	156.743	80.2027	127.476	107.377	103.03	144.504	101.717	114.045	102.773
PSMB5	40.9029	48.6695	63.8777	56.8682	51.2651	75.1529	56.8485	54.6506	51.0898	48.5345	41.9245	31.0847	44.3112	44.5002	39.0097	54.7549	62.3769	34.2627	60.7348	49.7685	67.4531	46.8493	54.3092	45.9116	43.776	54.9759	61.5619	40.3549	52.3383	64.1786	58.0255	48.8556	47.7616	65.4263	54.6834	42.8371	136.699	56.1262	64.6201	52.2183	68.1447	62.868	139.203	43.2475	84.185	110.758	62.6389	150.208	106.814
PSMB6	56.3329	53.2329	80.2063	67.7642	55.1068	88.8397	71.7951	75.24	93.846	67.1181	48.5482	34.189	50.5255	53.3536	54.0334	58.9562	60.1043	52.4068	105.095	67.6261	78.9576	59.6027	66.9639	55.8224	50.3503	57.8518	77.1074	66.2511	69.4077	82.2384	63.5327	54.1557	63.9023	74.8052	70.1374	54.7838	154.768	76.1792	71.3573	42.5979	104.502	91.3476	121.707	52.0593	55.4877	133.828	84.5997	85.2456	44.4039
PSMB7	41.4602	41.7438	60.801	55.5471	53.9588	88.4601	59.0934	54.5093	70.0612	49.4958	52.8688	35.0295	37.1789	52.35	40.0221	47.5734	53.2041	51.9773	89.4327	48.0034	60.6287	46.2886	49.9849	45.4426	43.373	45.0137	61.4884	50.4062	50.3087	54.2709	42.9739	45.1197	45.0037	62.235	70.0864	42.0426	108.044	61.6578	53.2136	48.7973	139.01	102.833	107.212	89.5321	110.344	105.337	65.2971	76.5189	161.482
PSMB8	26.7107	8.8752	19.5746	58.311	37.9612	33.5152	50.5434	36.7576	41.8766	61.2022	43.2428	16.4007	15.2653	38.4625	25.9621	20.9713	41.0981	22.257	45.3346	26.6597	62.8468	22.6954	42.6812	24.7829	13.2224	83.976	62.4823	16.4036	28.0629	50.2925	10.7483	13.8994	24.1588	39.4601	24.4467	17.6475	42.2202	38.5462	19.2317	27.9815	89.6028	63.9234	15.5402	71.4218	99.1933	57.6672	75.8619	39.2601	68.0559
PSMB9	5.44148	3.38179	7.0376	18.8231	8.748	9.78506	15.6786	13.8388	6.55001	24.6309	9.6226	2.72928	5.26733	7.21869	3.97338	2.37863	9.50374	8.51639	15.0035	6.61829	19.9052	2.66694	10.3902	8.24162	2.97525	29.0002	22.2581	2.9815	7.52241	14.5338	3.86903	2.95365	4.48643	11.2994	6.57188	3.58408	17.7868	8.0312	2.99115	17.7887	19.6274	41.267	2.52639	38.377	48.4475	10.2158	33.2519	18.8607	40.7003
PSMC1	2.61552	2.7145	3.49346	3.35306	2.66935	2.49555	2.96428	3.19677	3.86454	3.14314	2.60258	1.37629	3.02747	2.20791	2.74923	3.23279	2.92875	2.69638	0.900694	2.56418	1.8752	3.03686	2.3837	2.82841	2.72061	2.67262	2.36931	3.50106	3.03942	2.78724	3.97549	3.63323	2.90173	3.38502	3.03446	2.43088	2.44504	3.10209	3.01738	2.71774	2.40429	2.8772	3.31124	2.6123	3.86193	2.3903	4.32155	5.39662	4.21927
PSMC2	15.427	18.6776	22.653	26.5524	18.9094	20.4925	24.4579	22.1195	25.5448	22.449	18.9988	9.90483	18.7073	17.056	20.6619	19.6148	21.6796	19.6141	10.2964	19.2682	21.9106	20.0016	21.3015	21.7996	17.6287	17.7069	25.1408	22.0872	19.6525	20.992	21.9478	18.8227	19.3814	23.7376	27.2948	19.1373	17.5482	24.4049	20.9175	20.2509	26.468	27.907	46.432	23.6163	30.396	29.1082	56.0892	44.2738	40.6826
PSMC3	38.5351	44.625	48.4466	53.2637	46.6648	64.6508	54.6729	48.1705	50.7076	44.6288	46.281	27.3305	39.6802	52.2043	38.1105	38.93	46.3654	38.9947	70.4332	42.0382	57.5972	41.4939	46.5338	36.3384	39.531	45.3792	59.169	41.1816	46.4031	48.8533	48.8822	40.2478	41.8146	60.2359	53.546	33.6822	114.465	53.968	42.014	48.962	179.003	63.3232	65.1385	69.1385	71.4231	107.105	69.022	47.1255	68.6028
PSMC4	23.4132	20.6093	28.5836	35.1273	25.6153	36.2268	39.4869	33.3226	33.2132	33.7215	25.6526	11.0434	20.2477	23.1871	30.505	36.4462	31.3663	26.3647	21.5381	33.1302	38.3347	32.9403	33.1111	31.1851	25.3278	38.2742	41.2507	35.6194	29.8181	38.1628	21.5897	20.6342	33.3495	28.0139	35.5685	30.0406	46.3178	34.7345	38.2949	29.9313	30.5742	47.987	55.6298	55.7046	41.4501	66.0011	73.7158	37.3356	56.9433
PSMC5	21.9243	20.9329	30.6972	25.2493	28.5451	31.7004	29.2133	32.0116	19.3186	23.5828	22.912	13.6545	20.4158	27.166	25.0575	25.2298	29.0933	23.0238	48.0982	29.397	28.5295	23.6347	27.4336	25.0718	21.5668	22.7704	34.4139	25.9532	28.8081	29.2168	22.6237	25.8015	24.1928	25.4187	32.2026	25.4052	57.5317	31.0745	27.894	22.1425	37.5708	37.5267	43.8922	35.2861	33.2248	74.9486	44.7511	33.4511	52.1664
PSMC6	5.52128	5.77186	7.55205	7.91948	4.99168	5.28503	7.46133	7.01804	12.2519	8.37659	5.67597	2.86678	6.05304	5.26889	7.32725	7.96374	7.82345	7.32971	7.98386	6.23989	6.68077	6.66402	6.42565	9.5835	5.67575	6.20435	6.62625	7.84883	5.41428	8.16413	7.37613	7.6769	6.38993	9.20882	7.46793	7.56023	8.75357	8.30597	6.1974	5.16873	12.3684	8.58874	6.42385	9.16484	9.39336	8.48938	13.1048	9.66463	14.9407
PSMD1	17.4545	25.1772	23.3001	21.9766	17.0043	16.0411	28.6058	27.4285	16.0477	27.2259	15.1779	5.4639	20.5846	12.0397	23.297	26.7702	18.7183	23.2705	15.0153	23.7344	26.8962	24.0327	21.831	24.7038	21.5315	18.9435	23.9465	26.1397	21.4953	23.269	26.8537	21.0633	24.58	20.0412	24.2542	24.2188	24.9536	26.3522	22.3947	20.0289	17.6814	23.1232	20.1674	29.007	32.2141	17.3012	23.8023	35.916	19.0537
PSMD10	12.1322	6.53606	9.32069	15.4174	14.3351	13.8811	14.3441	11.2731	23.7054	12.6079	12.6025	7.31035	7.74198	10.9347	13.2983	14.5608	21.8632	13.0464	5.16381	12.4366	14.2597	14.8326	13.2225	14.8913	8.7305	17.7304	13.5113	13.4924	11.5235	13.8089	6.50279	10.263	11.9068	16.2671	15.1484	12.3886	6.54395	13.4813	11.6928	10.6535	36.9686	14.2566	19.3505	32.8712	16.245	19.85	25.2701	19.5247	23.1183
PSMD11	11.1886	8.43105	10.9743	20.2828	10.619	11.1343	16.5927	12.7985	11.2896	14.7436	10.6434	4.56941	9.85495	8.8732	14.7408	17.1544	10.7874	14.0462	6.00254	15.1328	15.0044	15.1514	14.4985	13.9767	11.328	10.9703	15.2132	18.0308	14.6645	15.71	10.8977	10.3631	14.6731	9.89351	14.7741	14.6361	15.3069	17.278	13.6647	11.3784	18.5872	20.8619	43.0401	20.1329	25.1991	19.2321	25.4555	40.9135	28.7199
PSMD12	8.17183	10.375	10.2198	14.997	10.4883	8.46174	13.0966	10.6811	8.64622	14.0992	9.09511	6.29783	9.67156	7.63284	10.3637	13.8756	9.455	10.8022	3.9251	10.0016	12.455	12.8904	12.2279	11.7651	10.6907	11.3635	11.736	11.076	9.14563	11.8642	11.5038	9.07439	10.4805	11.274	11.478	12.4017	8.73341	15.0579	12.3181	7.88585	24.1119	17.1099	19.1781	14.5846	16.8682	18.8509	15.2185	16.0787	22.7151
PSMD13	16.1064	15.4775	18.4137	19.6781	18.6502	26.2468	22.6393	18.8674	29.7575	19.551	18.2669	9.94963	15.0994	16.883	15.4171	18.7929	20.1517	20.6153	31.3343	16.209	24.9715	18.0143	20.0215	16.7039	15.1827	18.3275	21.9318	17.9446	18.6118	18.2045	17.9926	14.9455	17.0646	24.1526	23.9179	15.6224	50.771	22.8745	21.3632	19.5108	40.7759	27.3977	19.7347	32.9838	29.7683	27.0664	31.1951	15.6212	36.6627
PSMD14	5.591	4.85839	6.83037	9.85164	5.66718	7.53766	9.20822	7.81892	13.1599	8.10685	5.43834	2.70527	5.2878	3.91405	6.67141	7.8786	7.03463	7.16304	3.69334	6.5539	8.39107	6.71002	7.64824	8.00105	6.05887	5.75533	9.99248	8.35056	6.89668	7.37471	5.91815	6.15929	7.79953	7.8375	8.61876	7.31175	8.3191	9.06058	8.82021	6.54199	17.6227	8.89434	20.3271	13.1613	11.6451	13.043	10.4033	16.8183	19.9067
PSMD2	36.6241	36.5829	37.2761	48.558	33.1753	29.9516	43.7376	50.7703	30.7979	44.2138	30.156	17.6521	33.7426	24.7466	36.3816	39.0177	29.4792	45.9251	26.5424	47.0695	52.758	32.7671	34.9933	42.1165	36.2457	39.0663	42.4859	47.4176	46.7442	38.1607	44.8173	44.4646	43.1142	34.7453	37.3326	42.0637	46.3971	37.1999	49.2475	57.888	49.8317	51.3476	109.415	93.0535	54.8234	125.746	198.159	123.244	80.1652
PSMD3	19.774	19.1721	24.5456	30.2489	19.8196	30.0181	25.7784	25.5779	21.7842	25.7355	19.2626	11.3559	19.3308	18.445	19.8143	26.3452	18.3863	19.6474	13.2371	27.7354	28.7672	23.5919	24.8107	23.4523	20.9236	25.1212	27.2996	25.5524	24.2738	24.4625	21.7401	21.1518	23.9054	21.3224	28.8056	22.8368	25.5141	25.114	27.7378	25.575	27.8445	29.1219	50.9395	33.8267	37.857	39.8068	31.2211	43.337	46.5052
PSMD4	30.8364	33.1564	41.1434	32.3154	32.391	38.3915	37.1817	36.2351	31.0585	32.0626	33.0889	19.9358	31.8412	39.2524	28.8345	29.0852	42.0194	27.6056	68.4117	35.1927	36.7813	29.4928	31.0277	29.4139	27.5816	37.845	43.5878	29.8303	32.0234	34.3285	39.2878	34.4548	25.7681	43.2649	34.7526	27.4733	93.5602	35.6376	30.6427	34.085	66.2518	43.3462	56.3337	46.1176	43.0477	75.2043	49.9768	44.6985	63.0702
PSMD5	7.51452	4.48129	3.30273	10.5056	8.86563	9.9711	9.72553	6.26805	8.87309	7.95951	8.70443	5.85593	5.87517	9.73566	8.92876	11.0088	7.13987	8.89975	2.34947	10.3537	9.57918	9.81586	8.0527	8.45253	5.51194	5.90239	9.55186	7.19656	6.67614	5.9226	4.37125	6.61289	7.50263	5.99882	10.3712	9.4098	3.00302	9.32392	7.99753	7.11782	20.3646	11.0214	12.7792	12.5522	14.4801	7.97013	9.91018	9.6292	18.3804
PSMD6	5.35795	5.15789	6.5235	9.2959	6.31778	8.24744	8.33484	6.61713	8.27097	7.16053	6.00887	3.87392	5.139	5.7774	6.409	8.08284	7.25967	5.55369	4.60848	6.42129	7.89901	6.70308	7.10621	7.66095	6.22085	6.10447	8.28902	7.31744	7.44108	6.86815	5.503	5.92447	6.91233	6.2187	8.509	7.32062	7.88511	8.34009	8.62632	3.31731	6.76893	8.45717	6.69635	8.00942	6.45706	8.85935	5.87359	5.72567	7.2066
PSMD7	23.5664	21.7606	24.4442	27.2953	20.8846	25.1587	28.3219	27.3095	36.036	30.5538	19.0509	11.8785	23.6998	13.1982	24.9085	28.4819	26.1464	25.2952	14.2482	25.2781	29.134	28.0524	23.5398	25.5532	23.7492	20.7681	26.1282	31.2149	28.7029	22.9798	27.772	25.7379	25.9844	26.4159	29.9729	24.3745	26.007	33.6077	26.0597	24.0092	29.6187	28.0827	48.2471	24.3785	46.4107	37.3485	49.7003	30.6979	49.3272
PSMD8	37.7227	43.9881	52.5777	44.5897	34.5165	70.1173	53.2949	47.0399	72.4775	48.5847	33.6586	23.398	38.8027	32.9273	36.715	48.5329	40.0958	38.888	39.3073	45.3308	42.7968	41.2426	48.1447	41.052	36.5215	39.6708	55.824	46.4251	42.657	48.9976	35.4027	41.9567	44.6284	45.3972	51.7673	40.5643	65.5881	54.1705	50.5029	38.1848	40.9881	46.0275	64.3097	49.4614	48.0955	68.7554	60.3139	35.7988	52.9107
PSMD9	2.33588	1.01921	1.31434	2.30423	2.59692	3.38927	2.6336	1.69674	4.00557	1.90483	2.5187	1.47049	1.54291	2.55221	2.07131	2.1344	2.63574	1.95365	3.03207	1.9319	3.82762	2.34831	2.47489	2.05733	1.57814	2.1967	2.5447	2.20444	2.4031	1.83135	1.10274	1.35452	2.23449	2.40901	2.75957	2.05207	4.76785	2.29548	2.59902	2.7331	4.25433	2.70407	3.2876	2.60237	3.65418	5.22516	2.91058	2.86628	4.34791
PSME1	76.4175	51.1946	78.3491	123.913	85.7204	96.0082	105.967	91.4015	109.01	116.861	98.2852	42.7346	46.3598	88.9139	72.0641	55.2829	84.6093	53.2762	96.2038	72.0147	123.977	67.6406	101.282	78.5552	49.6484	122.464	123.057	60.425	81.2443	119.479	42.1436	50.4244	61.8165	94.1187	68.4579	55.2877	100.498	98.2652	58.0651	79.7582	77.6856	139.203	90.713	106.035	166.75	143.181	133.629	152.416	158.188
PSME2	18.9923	12.4258	28.6523	45.3824	32.4338	25.227	40.8962	30.2926	24.7803	41.4225	25.192	13.582	10.407	24.7916	19.4489	20.2015	25.9051	16.9625	47.6419	23.9824	45.8509	16.4993	39.3418	23.7395	12.9616	55.7732	45.4749	16.8212	28.2406	50.6855	9.97337	14.3908	19.3636	26.9382	21.5342	18.7827	45.5532	37.6633	19.8994	27.1263	43.6686	75.092	28.3888	36.6305	79.6319	57.5751	58.1036	42.2285	53.1743
PSME3	16.417	9.61185	12.0797	27.7082	21.0461	20.9705	31.0562	19.3815	13.2507	21.9931	20.5349	9.35094	12.8287	16.7631	22.531	32.289	19.9637	21.6194	6.6843	22.3147	27.4602	26.747	28.0078	22.554	17.8261	22.9557	26.2273	22.885	23.1676	24.7643	11.5437	12.1878	23.0225	14.4119	25.3603	24.4312	15.5779	26.7741	32.0247	15.3291	16.9107	25.2209	41.961	24.386	33.8211	24.5352	27.2726	27.437	24.1097
PSME4	5.61731	11.0236	7.20069	9.56799	11.76	6.98747	8.08234	7.48755	2.65183	8.87149	15.2913	5.00628	10.4675	14.5573	9.00986	7.93843	10.6982	6.12841	3.22565	5.7533	5.22499	8.98639	13.4296	8.24844	11.1353	12.123	8.3012	7.4155	6.40409	9.73548	10.9431	10.1417	5.79503	8.98231	7.99186	7.36353	8.08896	7.60198	6.06988	10.0855	6.67817	9.88521	20.2146	10.9694	12.5246	17.5457	10.3034	18.997	13.0062
PSMF1	18.4159	22.8935	18.0428	19.3802	20.9307	23.938	21.8157	21.0671	13.2337	21.849	22.015	15.5625	19.9527	25.1205	19.8241	23.2311	16.3945	16.9418	13.7756	22.0649	23.487	21.4303	20.9945	16.4371	18.5369	21.082	26.5238	19.7945	18.9495	22.6434	24.1419	21.301	20.457	22.5907	21.4691	17.6729	17.994	19.7445	20.737	19.6201	23.659	22.2775	53.0567	24.3964	28.5998	22.3339	40.7878	28.2985	22.6237
PSRC1	1.79466	0.249724	0.497526	1.85287	0.836703	1.23347	1.72389	1.60093	1.6191	0.98902	0.589432	0.190079	0.75383	0.790199	1.88434	2.33274	0.951265	2.06809	1.58924	2.18538	1.86221	2.02534	1.80733	1.16051	0.303122	1.10209	1.42239	3.00392	1.03026	1.06691	0.126394	1.25967	3.24529	0.711458	1.52629	1.26821	1.08863	2.17136	0.607731	0.846996	8.05165	1.73645	3.40449	10.5965	3.69039	8.11793	4.54933	3.53109	3.77934
PTGFRN	18.0989	8.24498	6.72756	31.4383	43.5661	23.995	28.4249	13.1334	4.99244	12.2636	31.2966	8.93852	20.0949	23.8856	22.4926	31.415	20.1439	21.6449	6.9375	20.0805	22.4885	19.0399	29.8142	16.9744	15.8041	21.7421	25.2862	21.215	22.8117	17.7139	6.15319	11.3496	19.772	18.9269	29.919	15.906	18.3803	21.0858	22.1115	66.61	27.0784	45.3036	22.5835	24.2343	61.6658	19.091	58.4355	89.9814	40.0518
PTGS2	2.02995	2.13794	5.10381	2.04546	2.67079	0.580985	1.09564	1.39019	0.867632	0.53952	1.70237	0.218862	11.0638	0.237871	1.85901	0.499256	4.13134	1.84504	1.28859	2.0008	1.10077	0.400302	6.55692	0.898738	1.34855	4.04627	1.57714	1.59079	10.7559	0.597502	5.27773	1.09444	2.36785	15.6453	9.93086	3.51397	6.02239	4.62178	3.00065	0.142551	2.29167	3.69242	2.71447	18.0619	19.556	1.28375	1.70291	2.6117	33.5805
PTPRC	1.26395	0.883338	1.34023	7.06391	3.13535	1.27855	5.8998	4.64321	1.3318	7.91775	12.0258	1.42946	2.43134	2.19596	1.43115	1.85058	1.83848	1.04349	0.335352	2.51691	4.52595	0.82274	3.78734	3.11227	2.19279	1.62487	2.37876	1.44701	3.92953	1.57518	1.14505	0.975292	2.05276	5.72027	3.49904	3.7709	2.56906	2.92904	0.985599	3.30674	1.01419	7.8931	0.470192	4.43191	3.77592	1.76653	3.2331	3.04328	0.924479
PVR	4.91044	4.53832	7.60773	7.77546	7.44532	3.93094	7.7935	5.47203	2.10561	5.02585	7.87245	2.86836	8.03372	6.65315	7.37412	12.4886	8.1796	6.02487	3.85881	5.00027	4.93124	6.07527	8.00829	7.07926	6.69177	5.28864	8.08243	7.53222	6.40964	13.5474	8.54966	4.86912	6.10485	6.85226	5.61725	6.95449	17.1514	9.57451	6.57076	16.7369	6.00061	20.1612	12.0934	9.76339	11.8225	6.23982	22.2941	5.07993	24.4522
PYGL	10.3772	2.81058	2.50888	41.3608	9.42764	8.62524	18.8705	2.70691	25.329	17.9773	11.1408	4.36584	6.2992	10.6892	24.856	44.0962	14.374	28.3752	8.53813	9.36855	46.543	28.1253	30.7016	15.8761	4.98706	13.8509	29.7931	14.9017	27.0074	16.1994	3.37972	13.2034	40.1698	9.37648	28.9159	19.8263	39.3628	20.2672	23.5166	22.3476	25.9053	41.9294	9.74776	13.5931	84.2561	11.384	23.1732	13.5008	59.1879
RAN	34.7512	22.1013	39.6031	48.1801	32.8946	44.2587	70.8095	48.3681	75.1109	52.7047	33.6171	11.0025	27.5586	24.2339	38.9775	69.5257	37.5291	43.215	36.8434	50.1192	75.3323	41.7631	54.0261	51.3912	37.5618	32.0883	68.0461	47.3065	51.6603	55.5671	27.999	30.0244	47.017	42.131	49.1908	51.444	71.7449	68.5965	68.9186	29.4744	94.6765	60.552	112.366	72.7522	92.1359	89.8723	65.6369	74.631	96.8027
RBX1	11.9394	12.1023	20.2443	11.7941	12.4156	15.93	17.7095	16.3525	30.532	14.5559	10.8748	5.68213	11.6782	10.7283	11.9161	12.4577	16.356	13.2838	27.6276	13.8766	20.0488	10.2461	13.6606	14.3447	10.8469	10.7466	20.0757	12.4522	16.1107	14.8166	13.9901	15.2008	11.1809	23.0704	14.2691	12.3274	27.3426	17.8016	14.6815	16.1569	28.827	21.7261	9.72944	27.6836	16.4735	27.7032	22.4439	14.9008	20.0063
RGS5	0.0741856	0.0842677	0.0531168	0.100613	0.152029	0.184082	0.0597569	0.0818519	0.07499	0.0631397	0.100701	0.142179	0.0989237	0.276524	0.195329	0.0633353	0.442589	0.0985684	0.144036	0.0762872	0.0343988	0.150368	0.104903	0.094823	0.0921177	0.175107	0.0994543	0.0786016	0.100395	0.0451034	0.118178	0.148204	0.0337697	0.238493	0.193831	0.0816993	0.103688	0.180166	0.0292965	0.0606271	0.358539	0.126382	0.259905	0.365765	0.0721614	0.336116	0.299942	0.168137	0.155133
RGS5	1.6507	29.5685	10.0452	11.0292	3.96681	2.75012	1.25704	8.68673	1.41269	4.29069	8.6559	4.3897	18.0257	2.24662	4.1954	1.27023	2.56995	1.21145	1.67494	4.69748	2.64235	1.43461	1.51053	1.82154	10.5506	1.13358	1.24358	1.8442	3.82766	3.93817	30.1054	12.9994	2.26391	10.9504	11.4039	4.23209	4.06783	2.20079	3.64168	6.5398	3.39609	5.96717	1.3085	19.1679	0.283868	6.52767	1.48409	5.15216	1.73432
RHOC	17.9198	18.1603	9.7783	18.9447	53.203	40.5934	17.2138	10.9581	17.2435	11.5571	37.762	11.4281	29.9904	32.0741	20.2247	15.7982	52.4686	21.9734	36.6455	16.1383	17.3563	20.9774	28.9625	9.28479	19.8038	43.9685	21.1171	9.85775	16.9039	14.9111	20.3809	9.90337	12.7509	60.4479	23.5077	10.9379	70.6331	15.9666	14.2764	51.6657	27.7472	35.3254	28.6999	29.8204	34.892	37.5844	24.8303	33.0283	53.7697
RIPOR2	0.14194	0.665163	1.06143	1.83853	0.581245	0.355438	0.926835	0.758519	0.0601012	1.16501	0.857137	3.02428	1.3437	0.61463	0.177642	0.3544	4.08681	0.109544	0.315532	0.434779	0.652468	0.295997	0.399663	0.211869	0.635371	3.57941	0.297578	0.325287	0.787888	0.383173	1.3825	0.670036	0.165196	1.21856	0.793304	0.541288	1.75805	0.493197	0.108529	1.65854	0.164865	0.891352	0.0457449	0.300011	0.310505	0.452562	0.608989	0.590354	0.0904235
RNF24	3.45459	1.50891	1.4003	3.14408	5.11223	4.5535	2.60776	2.79919	1.91489	1.75411	7.28777	2.10368	2.91239	5.93654	4.00711	3.81449	4.19383	3.49951	3.09479	2.82982	1.18744	3.82657	3.28695	2.89214	2.88487	6.59116	1.54788	4.99243	2.86365	2.39143	1.22944	1.88413	2.91342	2.31324	5.02054	3.36755	1.85665	2.91117	1.86561	3.02697	2.14755	3.16201	14.7435	3.2769	2.89365	2.44769	10.0866	6.09087	2.83208
RNPS1	7.93459	6.41349	9.23789	8.25411	11.0644	11.5593	11.1163	8.59052	4.91501	8.52562	9.33824	3.86993	7.90418	9.20462	8.52505	12.2269	9.63765	6.99992	9.35677	8.27474	10.2791	9.47466	12.9731	7.89258	7.64618	10.9004	12.6409	8.23914	8.90275	11.2363	8.06793	7.82726	7.67148	9.09706	10.6117	8.94999	16.7994	11.2046	9.88392	9.42231	14.4073	15.9126	15.0961	10.634	15.7527	24.8807	16.7819	17.6002	18.5315
RP1	0.00902069	0.00573812	0.00678174	0.372532	0.0150971	0.0194507	0.0130792	0.020065	0	0.00537429	0.0111801	0.00191083	0.00561342	0.0023537	0.0191021	0	0.869354	0.0120814	0.00459749	0	0.0087838	0.00808352	0.0116467	0.0022012	0.0149688	1.84023	0	0.00182464	0.00615268	0.00287931	0	0	0	0.00283254	0.0247476	0.00927203	0.00706049	0.0019577	0	0.0103208	0.0499383	0.00293382	0	0.01767	0.0515944	0.0114437	0	0.0153336	0
RPS27A	115.865	68.1006	146.513	113.804	126.567	197.678	157.742	127.07	154.472	110.791	135.487	106.286	76.1197	157.427	90.8546	143.068	178.356	90.8299	324.607	129.343	137.636	117.041	130.087	120.265	99.415	110.078	178.953	113.288	128.619	146.485	56.6862	96.7933	113.977	176.778	168.163	104.952	294.443	165.943	173.926	65.1366	121.24	137.08	292.384	188.363	139.59	208.123	134.252	192.848	212.904
RUBCNL	0.109105	0.367033	0.268159	0.380959	1.43471	0.320461	0.471536	0.281967	0.0278372	0.890653	2.44962	0.566676	0.698528	1.4234	0.125887	0.157309	0.215689	0.0819611	0.0855488	0.15355	0.324339	0.0493552	0.268188	0.168957	0.370552	0.143293	0.22087	0.0551727	0.496111	0.123898	0.314012	0.331784	0.142629	2.34876	2.08086	0.148269	3.071	0.286872	0.116002	0.732179	0.206497	1.1976	0.069617	2.13719	0.345733	0.40592	0.215833	0.488617	0.175903
RUVBL2	16.087	12.5129	18.8297	21.4011	15.8569	28.3901	26.9939	19.557	17.7705	21.1806	15.7976	9.95821	13.8662	18.333	14.1672	26.3453	42.055	15.0194	28.4303	23.2531	24.3373	21.0242	22.4564	18.8927	15.5936	67.7675	26.7506	21.6318	22.4909	22.4103	13.8909	12.6228	23.1828	17.648	18.8437	18.334	36.4254	23.6499	27.0461	17.5332	24.4097	25.6362	34.3812	31.2296	34.2963	43.5849	41.5331	14.9405	24.6508
S100A10	542.651	46.2722	199.404	212.105	74.559	134.415	407.489	177.015	612.742	422.699	75.4278	12.6349	230.935	39.4983	328.226	515.879	88.8992	604.533	584.725	272.912	295.031	309.273	347.121	411.204	187.633	146.52	390.669	313.514	432.952	285.303	52.5321	281.326	412.413	130.715	170.39	299.42	312.57	582.56	381.933	157.835	196.839	295.469	192.141	135.516	323.485	308.652	227.776	233.754	663.76
S100A3	2.0656	0.639905	4.36126	1.62356	0.801714	4.60333	2.69025	5.38271	3.20317	3.61597	0.498714	0.170474	3.43604	0.26248	3.50305	3.60713	0.775591	5.26945	16.1331	3.04134	5.02838	2.59921	4.13889	2.88024	1.93957	1.31494	4.67913	4.25954	3.64415	1.86236	1.08634	3.54941	2.6641	3.93797	145.147	5.51468	9.42225	5.93827	2.96625	2.39784	4.2696	9.42263	0.851378	3.52819	4.71257	5.04093	4.68676	4.30916	15.7607
SAT1	109.295	30.8001	43.8808	73.2241	401.754	78.6877	72.1622	43.1672	65.1483	101.794	491.5	27.5683	45.5671	211.58	206.496	89.7788	574.757	139.455	186.928	39.6249	94.9393	178.871	369.105	68.195	68.1701	409.317	91.0561	61.5699	68.9594	280.974	15.0236	31.8141	86.1532	259.511	55.0757	69.5868	327.678	91.0543	50.166	84.7991	149.193	147.362	138.857	340.943	206.316	295.053	360.791	125.43	148.547
SEC61G	13.1084	8.6701	19.187	18.9889	21.0072	18.2933	21.031	17.015	22.7056	14.6457	14.8501	12.7714	9.05146	15.8312	13.3105	16.6613	29.7227	19.3102	41.9635	13.1818	22.6589	13.9744	16.2061	17.8854	15.875	14.8068	20.0544	19.8826	19.0357	25.2931	10.3217	11.838	15.4889	25.7556	19.2782	15.6895	50.0887	22.502	17.0705	16.0519	69.7554	22.9674	46.0765	45.75	26.3835	34.9902	43.3746	27.8733	61.4465
SEM1	4.3679	2.33133	6.58768	4.8077	4.32861	5.2784	6.2218	4.82621	6.31862	3.8556	3.06876	1.99784	3.14957	3.70294	4.30049	4.6534	9.49051	4.26029	11.6023	4.32942	5.77242	3.91736	4.36558	4.81234	3.04182	5.66476	6.77794	5.03203	5.75737	5.39812	2.94235	4.82452	4.03426	5.35769	5.22076	3.66399	14.0768	6.1877	5.63349	3.73405	10.0821	6.90349	12.5524	5.98975	7.91272	16.0203	20.5675	14.3624	16.1898
SHCBP1	1.31857	0.159893	0.523726	2.4443	0.446435	0.572964	2.25266	1.6374	1.20056	1.68153	1.55589	0.0273833	0.709094	0.356037	1.39237	2.5143	0.60446	1.96218	1.03951	1.93345	1.95459	1.89529	1.60969	1.80154	0.578842	0.471484	1.68431	2.333	1.5381	1.3479	0.0758693	1.03831	1.67818	0.518674	1.93479	1.55388	1.10737	2.1914	1.00456	0.583397	4.63402	2.25165	2.43262	3.2758	5.84851	5.2114	8.57903	4.29225	4.59882
SLC16A1	6.54455	9.50257	9.38171	29.4777	4.48255	4.60159	13.0762	7.96072	1.90997	10.5091	3.81054	0.446952	13.6977	1.22377	4.96734	31.7684	3.05599	14.7996	3.52108	7.75036	21.3205	2.81185	6.47582	8.83813	13.0476	3.13166	15.2394	11.3771	6.46105	14.451	13.009	7.74302	12.0764	7.64007	9.5197	10.1622	15.0473	18.0287	19.9846	19.9542	42.3216	23.6456	27.0433	20.4968	35.0354	14.7565	21.4231	28.656	72.3389
SLC25A20	2.75964	10.9046	12.3413	4.86249	13.2345	21.2747	5.76289	6.47498	4.54447	6.20877	8.75489	8.43995	9.30358	9.08916	4.8584	4.37145	8.18005	3.25311	3.73854	5.62136	4.3108	5.16161	7.99377	3.46162	6.88659	7.41792	4.89678	3.12436	4.04808	6.70435	17.2166	10.0007	3.50776	13.891	11.2322	3.93594	6.25987	6.53605	3.87684	5.00967	3.22004	4.43507	2.59188	6.28462	2.68434	5.45223	4.08385	1.59294	3.47453
SLC25A32	1.97714	2.74838	3.14941	5.00877	6.46621	5.09591	5.26491	2.93059	2.47431	5.03858	6.16955	1.76734	4.98463	3.49866	3.74467	5.23369	5.43366	3.57996	1.25959	3.77251	6.33207	4.28013	7.67621	4.14452	4.5789	3.98501	5.56109	3.26179	3.87346	4.52613	4.43168	2.69814	2.69577	6.27438	6.64073	5.46343	4.37639	6.07491	5.18935	4.89823	11.4284	7.27401	9.44167	9.28986	10.8558	5.30885	10.9098	7.08512	11.7884
SLC2A1	114.941	7.6859	20.8209	102.251	13.65	48.8922	60.46	26.3266	57.7031	51.5439	10.4689	5.04456	7.20204	7.44493	69.389	136.813	59.8282	70.6984	13.7273	35.7788	80.2409	126.871	95.2015	52.3447	19.8327	186.218	62.0358	147.403	75.1001	78.8805	4.11061	16.1046	66.9198	7.10641	83.7954	56.739	66.3578	31.9689	88.4702	317.748	139.944	62.3931	312.969	39.7044	181.36	75.8415	186.301	111.852	506.058
SLC2A3	1.73662	2.23581	4.91354	2.28052	9.01261	1.37898	1.33184	1.85431	0.284209	1.89269	7.14009	0.671847	14.1436	1.21285	1.29187	1.43387	1.83398	0.659225	1.45218	0.788468	1.12903	0.351776	4.46015	1.03277	1.74037	2.66204	0.79427	1.13164	10.0315	2.90764	8.382	0.533583	2.24438	17.7143	22.4834	2.52787	34.0464	2.18233	1.30796	3.54849	1.33686	6.54767	8.53882	9.25078	3.05883	1.42805	6.3401	9.19526	2.96137
SLC6A8	20.9125	14.7201	16.1669	12.2371	20.9889	10.6962	10.2974	13.1631	9.37826	20.5986	7.49608	23.156	19.7247	15.7447	24.6543	22.8142	46.4072	17.2893	19.0225	13.548	6.00056	23.19	11.969	12.894	15.55	55.9102	14.2618	63.8112	10.4562	15.0219	21.5812	16.3493	24.3972	14.9241	9.08899	18.9933	16.3299	14.7516	11.4157	17.6697	6.26979	8.60408	142.58	31.1932	12.7894	50.7594	71.1794	41.9001	105.366
SLCO1B3	0.0831778	0.0172532	0	0.188833	0.00432319	0.097473	0.20974	0.00335172	0	0	0.00448214	0.0153212	0	0.00471802	0.191452	0	0.650583	0.262356	0.00921575	0	0.211287	0.036458	0.135406	0.0220618	0.0171459	0.517861	0	0.0219452	0	0	0	0.0116707	0.0153647	0.090846	0	0	0	0.00392423	0	0.372389	3.82057	0	9.31242	0.0202399	1.23121	0.00573479	6.0053	1.03275	4.35049
SLIRP	7.08386	7.17723	15.8946	6.21676	8.06669	10.4716	10.6651	10.121	14.5659	9.20217	5.78671	4.46042	6.77635	6.58033	6.75861	8.22091	10.3147	9.00926	22.6796	9.56169	10.0682	7.13322	10.7426	7.7222	6.73439	6.50516	11.4778	8.01131	8.45676	8.68696	7.74068	10.1734	6.55191	10.8008	8.18099	8.13823	21.4732	13.3449	9.24608	4.88798	16.5983	14.9477	10.9777	7.7521	13.2204	16.406	13.6652	9.23586	19.4106
SNX24	6.09077	1.70422	4.43526	4.90286	3.8174	2.23683	5.06601	6.85555	8.26752	5.10557	4.57042	2.06752	4.15393	4.67915	6.82581	5.09296	3.234	9.88664	6.53764	5.60594	5.07264	5.38362	2.51102	7.10549	3.81491	3.4539	4.17376	8.06858	4.72116	4.09438	2.55394	4.43069	5.99405	3.04215	3.00435	4.96054	3.1631	6.31944	3.82025	3.17882	7.22996	3.62033	3.56042	5.00315	3.2873	4.21129	10.4046	4.7289	2.54007
SPP1	17.3294	9.26801	0.30081	5.60624	16.3156	10.7497	4.84116	0.46546	0.263596	0.337022	258.909	2.46671	3.89223	167.465	2.48019	0.98946	1.29423	2.18049	0.787576	0.979927	2.56607	1.78039	1.5106	1.36691	4.76871	4.25541	0.0945751	0.88748	15.791	8.86074	3.89656	0.525402	1.58271	29.8243	64.9687	4.98487	11.5119	1.46722	0.0915372	132.491	207.138	7.07201	56.543	36.8951	417.802	10.2394	7.45234	209.736	40.6941
STC1	0.858281	3.31404	3.55122	1.58642	15.8147	1.39243	0.302155	1.30192	0.516105	0.979457	12.8184	1.5107	13.0001	2.21125	2.45527	1.61023	16.1811	0.699485	1.50269	0.4704	0.22547	0.764272	1.56653	1.06601	2.94944	2.18328	0.396798	2.64782	9.52155	2.51782	6.03381	1.50943	1.65272	4.59999	4.7516	2.20945	4.79064	1.26969	1.0028	5.34705	1.06822	4.49336	14.0517	8.6135	1.71117	1.64988	11.8162	7.62528	4.50694
SYNE1	0.402379	2.39726	1.2925	1.45166	0.891891	0.275316	0.301383	0.79379	0.0837482	1.09095	0.784068	0.241803	3.70485	0.560137	0.711204	0.173587	1.6084	0.214768	0.239516	0.585494	0.186158	0.166333	0.399957	0.210014	1.41563	1.72267	0.214438	0.314144	0.801658	0.3506	2.78686	1.59826	0.258439	1.44729	1.38769	0.506984	0.375993	0.308083	0.105313	1.50608	0.242461	0.772809	0.145619	1.15673	0.226833	0.175504	0.244277	0.478358	0.0732693
SYNPO2	1.25867	81.1445	83.4552	6.66575	3.77963	2.03696	2.09316	22.4654	0.473485	49.9318	2.92424	1.27027	73.7978	1.66827	3.22456	0.673903	1.15379	0.739573	2.9144	5.93725	0.232191	0.745324	3.38331	3.23395	41.1828	0.645464	4.37507	0.978501	20.2275	17.3229	103.751	55.1094	0.613669	51.9198	4.43463	5.97849	29.1154	1.00033	5.08538	37.387	0.575469	3.8665	0.537219	15.3568	0.299555	0.541322	0.406858	0.4127	0.183406
SYNRG	3.64354	1.90762	1.45527	4.02145	3.78501	2.21348	2.66677	2.93614	2.00574	2.47488	3.70734	2.45643	2.30956	3.14631	4.0088	2.73601	2.87501	3.85022	1.18433	2.69744	2.26492	3.17577	3.50295	3.3256	2.69687	3.57165	2.03828	3.51074	2.4529	1.98031	1.5102	2.41331	3.29058	2.42003	3.2626	3.00753	1.14641	2.54101	2.11188	1.85158	1.71082	2.44674	3.69782	3.56893	2.07953	2.3888	3.11011	3.19507	1.97955
TAGLN	7.87791	46.456	15.2306	60.7847	140.997	58.9841	9.59758	11.3656	2.23442	4.47622	106.968	40.9397	22.4968	90.4506	4.42811	6.28407	22.1505	4.0805	21.1253	3.61337	3.47091	8.98185	8.39368	4.9515	34.4934	12.6076	5.53195	5.53323	15.2639	7.28583	82.4751	10.4426	6.07156	127.146	32.7955	6.66802	148.584	5.22345	23.0294	139.391	14.8602	47.478	17.4739	20.6358	15.2483	11.1649	6.67984	49.7734	12.0022
TANC2	2.13434	0.539859	0.447475	2.31745	3.40863	2.03129	1.59603	0.999441	0.318101	0.727571	2.31756	0.698933	1.13295	1.56106	2.65787	3.29791	2.66789	2.5978	0.585293	1.69295	0.508662	1.60638	2.72094	1.03411	1.00527	2.44665	0.94695	1.99146	1.07112	0.85202	0.469493	1.12266	1.26498	0.814432	3.42179	1.6252	0.933927	1.32456	0.869523	2.71916	1.67983	1.60148	2.11004	1.48766	2.51748	2.59926	2.46599	3.82512	1.66686
TEAD4	2.26081	15.466	16.6788	5.60002	3.92254	3.86987	6.77121	10.6595	1.21924	10.3791	6.27483	0.328424	22.3952	4.74417	3.93317	7.61776	4.27432	3.33498	9.16625	5.56671	6.31335	2.36822	6.4275	3.72829	11.6543	3.32249	10.6966	4.39055	7.61394	8.7639	24.5785	12.3358	5.19785	17.1988	5.75381	5.18654	43.3117	9.05434	7.16142	21.8108	29.2434	12.8263	10.012	10.9649	11.6241	13.9828	14.3424	16.7041	12.0716
TEK	0.642468	5.07456	1.47808	3.69823	1.94078	1.07299	0.525028	2.06799	0.406739	1.17133	3.24123	0.821637	6.14072	0.834693	1.67786	0.608297	0.976281	0.365963	0.611404	1.57354	0.623001	0.459861	0.671167	0.663522	3.06813	0.111586	0.381783	1.05959	2.92136	0.965783	7.58978	1.73781	0.99103	4.72117	3.93102	1.16455	1.30931	0.662438	0.78115	0.95696	0.274664	1.04476	1.28063	2.04402	0.432011	0.980755	0.0957616	1.18725	0.255422
TF	4.01106	15.9348	0.345738	22.9284	52.2439	48.9973	3.03036	0.196824	5.20057	3.38806	33.8942	2.41242	1.23622	17.6751	8.0986	0.0901893	8.42205	1.4071	1.97797	2.03466	2.75782	12.1018	15.6114	3.60561	31.5229	12.5447	1.97889	4.2185	1.89391	6.77141	1.73265	0.477807	4.30163	46.2072	10.922	1.46612	0.19607	4.54558	0.649074	0.0898329	0.0873929	0.131328	0.291259	1.26388	0.197554	30.0195	0.131865	1.64988	5.20829
TFAP2C	12.2083	3.00979	7.37878	19.5919	32.3122	29.8412	15.817	12.0022	11.4579	11.1107	16.5203	8.10854	7.42727	16.7446	13.9361	17.8554	10.2497	11.2135	12.101	21.3408	21.7188	11.1014	15.4375	18.7231	7.38166	8.60669	24.9876	14.2397	15.1574	18.1709	0.412791	9.79446	17.6667	12.9233	47.596	22.3838	6.92304	17.193	22.4595	15.8871	55.7244	21.2391	26.8849	19.7177	22.2561	13.161	49.5283	12.1875	13.5176
TFF3	1.53537	117.844	1.97878	196.533	30.2584	406.437	0.795054	1.41283	5.86372	1.35577	11.0369	60.7607	4.92504	15.7812	8.01207	0.643488	1237.51	7.31954	19.6468	2.21041	0.320368	65.8201	28.2906	0.762695	315.664	167.178	0.64435	8.61817	4.77482	0.315048	102.475	2.68977	22.5165	381.731	1.41409	33.9302	1.88844	2.18967	1.57646	1.4116	0.286699	0.62419	2.4997	1.28894	1.43374	87.146	0.125348	4.34357	7.98294
TFRC	10.37	2.63184	5.73568	26.5512	12.5597	18.3678	12.6159	5.12533	11.8469	30.9246	9.20902	3.79639	9.64672	3.28631	8.08593	5.9586	6.91823	10.7436	1.51892	7.96147	7.20751	10.0949	24.1269	12.6404	7.88298	7.26864	11.57	9.84887	9.62263	30.8033	5.92503	5.92521	9.69648	16.8344	21.8482	17.7412	13.4111	11.7619	7.46624	8.05296	19.2259	8.04734	143.051	93.3936	34.2993	34.8253	37.8632	96.8902	37.2536
TGFA	11.0362	1.23954	3.16281	19.1919	4.87181	5.43996	8.92822	5.73856	15.916	16.5146	5.05094	1.45155	2.28869	3.52879	13.3053	11.9637	6.98122	21.2299	2.72292	6.33222	9.52501	14.7501	14.099	11.6073	5.10576	11.9206	8.92163	14.4089	5.38092	21.1681	0.395355	4.68515	15.6532	4.22238	7.47722	9.38791	10.3784	16.3586	6.08949	3.94591	7.92202	6.06479	12.2497	8.03135	14.2173	7.72313	17.5101	9.80105	31.526
TGFB1	17.8137	6.17149	5.24182	21.5716	10.1344	9.82365	18.0486	8.24207	4.17255	25.1182	16.0719	2.47204	13.4984	6.61121	8.28399	20.1748	4.43519	12.7599	23.8617	14.1099	18.697	11.3749	19.1074	7.09028	7.76483	14.3712	13.3549	13.4151	16.0858	16.0047	6.42891	4.58952	11.1264	13.3597	16.5506	7.40553	37.4268	9.09186	10.4107	76.0785	13.7119	37.6525	23.1298	20.5295	43.0008	38.7746	31.108	26.6961	60.229
TGFB3	1.99674	7.03054	9.01962	3.0501	7.74362	4.15461	2.49132	1.74912	0.536053	2.0228	21.649	1.43565	8.34035	7.60406	1.79091	1.43178	2.18559	0.875703	1.49461	1.51362	1.75457	0.610253	2.81359	0.664706	4.17724	0.792487	0.938071	0.956992	2.65506	2.42954	10.5974	3.61725	1.5394	11.7335	4.69841	0.900929	5.40162	1.50198	1.37632	42.3913	1.04222	20.3978	1.51545	4.63198	3.18774	2.4099	5.24795	6.64202	2.82016
TGM2	1.75818	10.2561	4.14635	19.3229	23.3807	2.81836	1.42714	6.60365	0.262236	6.31288	21.0636	1.39957	19.1655	6.3343	5.62946	2.21351	16.0045	9.08912	2.36408	1.66757	1.48035	0.933815	3.36486	1.49362	6.13844	52.088	1.58431	0.612605	9.92984	3.3809	39.62	4.83284	6.28294	24.9236	3.06548	1.44385	20.0431	2.49937	0.685192	6.05482	0.495144	3.19606	5.35553	4.39141	10.1654	4.92144	1.67353	13.4122	14.6595
TH	0.27254	0.0376879	0.0519662	0.084372	0.0613831	0.0567786	0.0286347	0.0219645	0.167693	0.0117661	0.0146862	0.037651	0.0286758	0.0206121	0.037174	0.00643775	0.0444104	0.141068	1.20785	0.113729	2.61056	0.0221219	0.0254984	0.00481916	0.0561801	0.00870164	0.0531826	0.195743	0.0359207	0.00630377	0.0208635	0	0.0587345	0.0124027	0	0.0152247	0.0154578	0.22716	0.0491346	0.163819	0.838208	0.0513848	0.256412	0.248693	0.860626	0.0187906	0.077392	0	0.37319
TIMM23	24.6753	36.2898	41.6686	28.9839	38.8958	47.8603	41.6563	33.6238	37.2713	39.4533	30.8161	15.9428	28.4183	30.5507	29.3989	39.0217	40.8632	28.4874	25.1628	30.9113	39.5522	33.945	39.3156	30.4002	30.676	36.7407	46.5885	28.1151	32.483	37.9084	40.0498	30.9863	26.9993	38.4776	39.412	32.4443	52.9396	42.5861	39.7417	27.1794	70.2483	46.0751	40.3751	46.8008	70.7888	44.9304	42.6006	39.3425	42.2519
TLR7	0.324599	0.793852	0.0415966	0.665355	0.761374	0.362327	0.674465	0.551541	0.0978765	0.915662	3.07823	0.372445	0.540687	1.89281	0.133076	0.380759	0.165893	0.0713583	0.225594	0.327473	0.547744	0.0881444	0.349243	0.327032	0.332276	0.327755	0.243812	0.1343	0.609402	0.18053	0.181847	0.0952296	0.297757	1.39762	0.971468	0.145337	0.461934	0.274844	0.15295	0.538084	0.166387	1.12368	0.0674019	0.416321	0.38511	0.265168	0.20076	0.221542	0.0261791
TMEM30B	18.1469	5.74069	4.25395	15.2894	18.3677	16.4735	10.34	4.95212	10.491	11.8629	21.3937	13.133	6.58757	23.1924	14.6548	17.4969	19.9673	13.0525	3.02986	9.25633	4.20555	19.2037	24.0768	11.2626	12.6935	19.4273	9.51413	17.2607	13.6918	13.7263	3.43018	7.24864	14.0528	8.12358	10.1628	13.5241	4.6138	14.3629	14.3627	6.36736	13.4815	9.94684	9.60929	14.2225	11.888	8.82742	22.1361	14.2594	13.4277
TMTC3	4.19054	1.90164	1.86634	8.0144	5.52571	3.93296	5.61669	4.52058	5.77543	3.23404	4.42883	1.34428	3.53024	2.59552	6.33257	6.88987	5.65545	4.90724	1.42116	6.87527	4.67716	5.43812	8.25897	6.01082	3.01706	5.30342	4.48527	8.12802	4.9505	4.08193	1.81917	3.97748	6.19087	4.2352	8.7554	5.14154	1.67623	4.58895	6.1062	5.96315	12.0198	3.91187	15.0211	10.2467	9.14449	4.06141	17.5954	18.6297	11.4763
TNS4	36.5201	5.94677	24.7358	22.2574	50.914	72.6398	38.2376	13.7039	8.53412	18.7009	30.949	18.5688	8.86403	35.4394	35.906	31.3832	42.4526	62.6598	14.7755	24.6225	35.8981	33.8769	136.046	32.966	33.9833	69.5821	59.7893	34.2704	37.7988	62.0337	0.567674	14.6647	23.2362	20.6006	52.27	45.3771	37.3825	49.9951	44.4611	62.5025	32.2595	47.0837	11.9557	23.7869	159.366	21.8758	54.2104	68.2278	80.8754
TPBG	3.44354	1.29232	1.15424	9.34211	4.61999	3.51717	3.71682	1.61294	1.48678	2.54236	4.83815	0.774241	4.4258	3.93576	5.07043	4.67811	8.32644	11.8881	1.721	2.68444	8.77346	4.27081	7.61996	2.50591	2.82366	6.69108	3.64727	3.08112	3.64034	5.60824	2.13643	1.38011	3.20429	4.06939	8.63522	2.34091	4.55624	4.15539	3.67739	9.40121	7.7405	8.47808	6.50397	9.25198	9.62897	5.19584	11.1968	8.08632	52.693
TPD52L2	30.0341	13.0103	15.4894	21.6681	19.335	20.614	25.3554	17.1754	32.3672	25.6144	22.9918	9.89915	17.2559	19.6733	27.0633	31.183	19.9304	30.0973	25.2918	20.6746	31.1858	26.5018	22.3622	24.2053	15.7552	21.0834	27.5705	28.8879	20.9238	26.7407	12.5884	17.5601	30.3818	20.0939	26.5695	16.244	40.7316	26.6355	24.0301	24.7746	21.859	24.2205	27.1158	24.4324	25.3184	29.24	37.5083	17.4598	67.7984
TPI1	208.205	182.533	200.386	167.313	103.769	153.751	202.423	170.391	246.554	236.972	106.215	65.2367	140.394	94.7589	159.312	194.193	158.936	169.216	283.395	202.511	231.068	156.497	155.68	193.157	148.307	147.671	174.928	204.924	206.615	218.014	219.169	189.089	203.976	132.941	155.052	176.52	246.145	218.904	203.835	149.175	381.424	170.12	523.524	277.977	258.369	326.747	368.386	322.647	365.848
TRMT5	2.14015	2.35125	2.35169	2.91095	3.33856	3.67571	3.67349	2.6697	2.48112	2.65466	3.16845	2.67191	2.27798	3.84312	3.13196	3.78159	3.61828	2.86329	2.15053	3.13454	2.75011	3.27197	3.25128	2.70726	2.32061	2.98208	3.19809	2.67885	1.71144	2.34169	2.40908	2.4329	2.02695	2.69937	4.21365	2.48082	2.54523	3.50665	2.72789	1.97614	4.45383	3.65223	2.8309	3.17075	4.47741	2.41239	4.46818	3.55756	5.15987
TUBA1A	14.4232	28.3553	19.3179	34.9077	42.2096	34.165	17.0469	21.9981	9.70695	12.682	55.8134	7.27322	41.6183	32.6214	13.5145	6.46895	139.193	8.38726	23.1291	21.468	15.2494	6.64776	19.4437	14.1986	18.1429	115.781	12.3197	10.6563	27.0243	9.38794	27.7089	12.6393	9.52499	62.7139	57.5197	17.9877	36.8974	8.86554	29.4787	101.344	15.1146	29.0806	15.6159	50.0373	10.295	9.94552	16.7089	24.7334	17.3946
TUBA1C	60.6336	4.7066	29.2739	83.0263	16.5362	26.9977	85.463	52.6246	73.6849	57.1497	18.8959	3.6737	15.0207	9.66011	43.4055	68.7099	20.1704	53.4346	17.8753	67.2944	141.021	48.253	77.5023	63.8405	52.8131	27.604	71.9293	44.527	81.0417	49.3398	5.37659	15.746	73.4064	16.7454	34.1588	61.844	34.4552	58.1948	113.91	50.607	42.8922	67.0198	72.1155	53.1714	84.4581	67.4251	53.2432	50.2005	66.9135
TUBB4B	265.92	52.6097	213.814	278.616	138.119	232.478	341.353	251.304	183.962	247.987	85.6207	61.0864	118.389	96.8318	205.632	269.955	489.894	254.829	308.501	292.917	409.951	229.769	313.459	291.057	199.719	616.008	357.405	201.916	328.724	256.9	49.5513	113.35	266.791	78.7483	203.325	342.91	214.624	372.604	428.732	110.533	376.929	318.481	274.319	284.119	370.278	467.825	219.387	200.296	533.322
TUBB6	65.3879	9.52462	25.0927	50.3513	29.2307	33.6724	57.8669	31.3419	69.2003	62.1252	17.6264	2.73513	40.1392	6.91668	44.7507	62.6582	8.96551	56.7931	42.9494	44.0238	57.8849	28.9823	51.1412	70.6341	41.1337	19.4835	56.8595	57.1819	74.8263	60.222	20.8004	30.4284	84.4482	31.8152	51.3167	67.8182	91.6687	97.8646	64.3945	63.889	62.3041	56.0395	53.9192	28.0047	58.2082	25.2563	29.4347	23.7888	69.5828
TXN	633.582	29.3782	266.45	183.637	96.5829	207.815	687.143	365.915	1095.32	344.269	78.3083	46.8664	171.45	75.0396	705.042	311.665	340.546	649.809	733.706	632.643	674.765	537.959	752.606	452.544	192.575	528.002	893.783	419.676	776.188	213.901	29.1298	630.579	509.727	93.5638	157.506	487.265	279.926	603.174	757.68	72.7005	733.152	970.388	360.692	310.269	708.323	664.5	199.592	316.273	399.861
UBA52	81.3154	66.8351	100.584	87.4853	97.8614	162.036	109.313	97.9823	108.018	95.4822	102.108	78.7517	65.3579	107.106	67.5254	98.7493	100.269	70.6551	286.715	106.931	110.598	89.0684	99.8095	84.9008	78.9245	94.1937	126.293	78.9544	110.228	117.546	65.0309	60.0768	84.0939	113.903	108.979	76.4453	264.199	109.845	116.557	123.131	107.876	93.9919	116.009	106.353	110.768	165.133	76.0398	132.256	147.574
UBB	147.865	277.117	280.422	172.209	405.462	364.773	169.302	221.133	191.428	191.894	362.194	283.541	220.052	340.513	154.84	133.946	375.929	123.931	204.472	205.941	209.352	151.254	241.891	178.769	247.362	329.703	174.764	128.407	204.263	197.167	352.98	207.172	139.638	418.349	248.094	155.228	180.432	153.805	192.853	152.715	201.512	175.623	332.276	71.9995	270.309	359.8	210.868	285.732	229.199
UBC	302.736	172.364	274.919	148.859	195.506	211.808	172.951	183.845	201.686	225.45	226.207	159.823	191.151	193.826	192.473	157.482	184.217	257.804	169.952	177.698	163.696	236.989	361.372	188.332	133.002	196.62	215.973	246.5	344.369	222.179	155.554	201.47	230.12	143.295	241.469	225.432	215.597	191.874	203.092	220.017	192.365	205.229	164	201.129	262.892	153.47	133.566	250.773	184.815
UBE2D1	4.45719	10.8104	7.29991	4.20797	4.62984	2.31091	4.32434	5.35695	4.54847	10.2618	6.80389	1.59954	10.4078	3.30773	5.12256	5.73745	5.79586	6.09831	3.64252	4.4172	5.79193	4.21063	5.1427	5.81475	7.96154	4.01111	4.26388	4.40752	4.6491	8.02829	13.9293	12.4155	4.13315	9.61129	6.99101	5.00912	5.56515	6.69463	4.07323	5.63353	9.74159	6.549	3.7053	8.82756	7.66607	4.35853	7.40372	5.60272	8.07306
UBE2D2	28.1403	14.533	21.6243	22.8486	19.5758	20.913	23.2896	20.4652	28.3929	27.0836	20.2554	10.8924	15.2988	17.3175	24.7738	28.7625	20.8871	23.113	15.7428	18.1637	22.4705	23.8667	21.296	21.7156	17.975	18.4466	19.3168	24.7514	21.2319	18.9944	16.0271	18.7042	21.2843	21.2591	21.2618	19.9614	23.9088	25.8371	20.4432	16.9491	26.4282	25.61	21.5239	29.7465	26.6121	24.9966	27.7379	17.2733	16.509
UBE2D3	21.8697	16.1381	18.8484	25.7718	23.0307	22.42	23.45	21.8489	32.158	27.7133	26.643	11.9015	20.8426	21.8512	25.4888	27.2659	25.2888	25.8851	15.6679	19.2397	25.6313	23.9826	28.0275	25.6119	21.4343	25.6971	24.2966	23.9144	22.1811	28.7125	21.5119	19.4454	22.8843	28.1862	28.1579	24.6304	20.7159	27.1049	24.4323	19.3056	40.5872	27.386	17.3575	46.0993	27.7466	25.0998	18.4371	18.7507	30.4807
UTP11	5.81625	12.1079	14.2602	9.09367	7.64958	8.3771	11.7644	10.9108	9.11233	13.3974	6.89434	4.51295	12.5512	6.23031	7.07839	10.6886	9.05652	7.31079	7.02989	7.93124	10.8287	7.20168	9.23895	9.11396	9.81828	5.88565	13.7755	6.70138	8.17758	11.4506	15.5309	15.0085	6.88913	11.7101	9.69117	9.98168	13.943	11.6864	10.6647	8.49137	15.1589	14.2088	7.57166	14.9204	13.3985	12.6736	10.3618	6.05935	16.2855
VAPB	4.93618	9.96481	6.25477	6.87169	7.83069	5.43832	5.81065	5.28819	3.83242	7.4152	6.24231	3.94638	8.33503	5.472	6.17582	6.41023	6.01594	5.33362	3.00055	6.23561	4.39825	5.30689	4.96538	4.45307	6.87631	4.77744	4.22605	4.8956	4.15311	4.7839	9.52208	8.60337	4.41261	8.4301	5.20068	5.71244	3.06886	5.57692	4.17155	4.37522	5.00217	3.44774	10.5234	7.06062	5.37734	5.55934	11.9504	4.55018	6.67179
VEGFA	2.86083	3.56985	5.39527	2.0056	4.94367	1.8932	1.58621	1.6083	2.17276	6.21635	3.48186	1.67436	5.84209	1.7347	4.86511	7.19888	3.96638	3.09882	1.7417	1.34391	2.33582	4.41852	7.087	2.93489	3.16468	13.7724	1.91549	6.62068	4.22381	5.76844	4.04308	5.7247	4.69227	5.03089	3.49077	3.71103	4.88581	2.3646	3.70512	3.24853	7.4036	7.32973	11.7178	16.6147	8.3212	5.82874	26.4212	8.95334	30.3402
VEZT	3.49307	4.96173	4.87717	5.72317	4.74053	4.35258	4.99111	5.34685	5.35048	5.69508	5.76509	2.71276	5.62231	4.70212	4.48968	4.43205	5.42738	5.4495	2.10607	5.14009	4.64515	4.72376	4.80831	6.16611	5.99886	3.99429	4.31505	5.24146	4.54948	4.28145	5.88238	6.68189	3.58585	6.37756	6.81201	5.42205	2.71342	3.83165	4.19926	5.67346	8.23276	7.35964	9.60128	5.58939	7.79066	3.53737	15.3407	11.8578	7.90489
VHL	6.38188	4.2694	2.54295	8.02086	9.87895	6.29911	5.6574	5.82459	4.46951	6.25844	10.9054	5.42612	5.06744	7.69122	8.53802	8.24599	7.94565	6.43387	4.07543	6.85397	6.32827	7.86378	7.37214	7.33388	6.28497	9.23344	6.87756	7.61063	5.64412	6.68174	2.9229	6.49058	5.53518	6.74505	9.87599	6.80894	2.70102	6.55226	3.67292	3.56563	4.81109	7.23838	10.1714	17.5226	5.72628	10.718	9.48705	8.15031	5.82221
VIM	54.9242	172.666	63.0319	95.1464	208.787	81.5572	43.9779	64.9183	14.9032	55.8221	220.243	29.8007	253.078	86.848	46.2311	29.1404	38.6713	19.9948	149.017	73.4675	45.5302	25.6766	44.2985	30.9518	102.762	19.6001	33.1079	30.0143	146.646	40.108	154.971	59.4587	37.6513	206.51	194.432	55.4695	173.989	43.4318	33.1453	227.807	45.2992	115.294	64.1639	161.54	70.8785	57.1453	40.8405	90.1167	57.0564
WTIP	0.370299	0.48356	0.510149	0.6741	0.676824	0.467606	0.379798	0.485834	0.0792001	0.233396	0.658936	0.173871	0.598811	0.610867	0.435634	0.307091	0.584296	0.240476	0.874705	0.389422	0.413253	0.259111	0.446785	0.24809	0.547253	0.463372	0.363066	0.382055	0.324457	0.425743	0.863839	0.446999	0.20904	0.859621	0.767673	0.261255	1.42362	0.401817	0.146971	0.957795	0.441779	0.867606	0.126484	0.632957	0.483951	0.343153	0.868103	0.313931	0.541177
XPO5	4.58745	2.03177	3.5737	7.08144	4.03033	4.19172	8.8845	6.10725	2.4768	5.24542	4.31078	1.86103	3.17395	4.00427	6.3747	11.4922	4.80688	5.51589	2.87276	6.88135	6.14355	6.11004	7.08533	6.22428	4.91896	6.16245	6.83136	8.11168	5.36354	5.17435	2.33156	3.78111	5.87035	2.37877	6.81223	7.5221	4.89119	7.01832	6.55465	5.65793	6.48815	7.7068	13.8363	8.35344	9.47108	7.82281	10.1042	10.9584	8.08487
XRCC5	42.9441	27.5296	30.3992	54.8494	50.1119	51.0259	62.3388	49.0084	50.6945	52.0605	55.9618	26.6421	32.9245	50.5222	53.9773	60.3169	57.1858	50.3186	25.0597	54.317	40.6662	58.0575	61.609	54.6012	38.714	54.9848	52.9097	53.8759	44.449	45.2308	29.5634	33.8956	46.7461	43.1708	58.4052	57.2485	37.2691	59.6618	49.287	37.6249	80.3348	47.3415	45.7014	115.812	56.2494	47.9836	54.0434	27.8878	30.9995
XRCC6	80.643	60.541	71.8009	92.2648	86.4322	100.306	108.631	87.2079	106.687	87.8213	83.2124	43.2053	62.0415	74.2146	81.8322	92.6158	82.4928	81.4432	77.4954	92.7807	95.7856	92.6789	100.844	90.1969	70.7139	81.9548	91.338	90.3578	83.9004	82.2263	62.4335	68.0851	86.2505	85.7777	96.3186	84.6018	113.386	95.1203	97.0804	79.156	51.1259	100.197	80.2095	152.515	115.295	156.613	126.929	165.773	124.858
YKT6	27.2739	12.3145	16.6714	32.7886	26.3212	25.0718	30.499	23.0615	19.3189	24.0967	24.6337	19.3714	17.2703	20.7279	25.6916	33.2735	22.7448	36.4679	24.8581	23.6505	33.7901	28.5843	25.635	24.2586	22.1412	20.4966	26.2998	30.198	28.1092	29.6693	13.0015	17.7974	32.1216	19.2973	26.5955	23.6723	43.7805	33.1724	28.6038	42.589	62.994	30.0343	50.9799	30.8941	35.33	41.6061	54.5138	31.3185	48.9166
ZSCAN18	1.30607	2.64591	1.72442	1.50418	4.89595	3.26117	0.667001	1.13473	0.441897	1.45841	3.45341	1.55643	2.14781	4.38552	1.34966	1.31192	4.27742	0.948272	2.39305	1.45407	0.137012	2.75496	1.84157	1.17209	1.92091	4.69305	0.890885	0.796918	0.988636	1.21325	1.94665	2.4085	0.576515	2.89548	2.06864	1.63647	1.59314	0.80483	0.494465	1.37832	0.232382	1.04564	0.14904	0.34736	0.117594	3.50158	0.146031	2.6657	2.65732
[truncated: 458 more columns]
