# Supplementary material for: A hypoxia‐related lncRNA model for prediction of head and neck squamous cell carcinoma prognosis
Source: Cancer Med. 2022 Aug 3;12(3):3773–85. doi: 10.1002/cam4.5102 (PMC9939198; doi:10.1002/cam4.5102)
Supplement: Supplementary file 8 — Table S3 [file CAM4-12-3773-s001.xlsx]

## Sheet: Supplementary Table 3
lncRNA_pairs	HR	HR.95L	HR.95H	pvalue
LINC02195|LINC02454	0.569875	0.428022	0.75874	0.000117901
AC106820.3|LINC01063	0.56194	0.42039	0.751152	9.92304e-05
AC026740.1|AL390719.2	1.69558	1.27511	2.2547	0.000281946
ASMTL-AS1|AC004241.3	0.577453	0.430716	0.77418	0.000241552
ASMTL-AS1|AP000695.2	0.591697	0.444688	0.787306	0.000317055
ASMTL-AS1|AC018695.6	0.583166	0.431902	0.787406	0.000431449
ASMTL-AS1|LINC02081	0.581839	0.431835	0.783949	0.000370733
LINC01564|AL118505.1	1.69177	1.2664	2.26002	0.000373127
LINC02544|AC004687.1	1.64118	1.22693	2.1953	0.000844202
LINC02544|AC008115.3	1.67295	1.25641	2.22757	0.000427547
LINC02544|LINC00685	1.62853	1.21934	2.17502	0.000955814
LINC02544|AC016773.1	1.7411	1.29717	2.33697	0.000222069
LINC02544|AC084018.1	1.64296	1.23295	2.18933	0.000699969
HOTAIRM1|AL021707.6	1.74226	1.26598	2.39773	0.000655664
HOTAIRM1|PTOV1-AS2	2.40225	1.56372	3.69043	6.31063e-05
AC004687.1|HLA-DQB1-AS1	0.555203	0.394976	0.780427	0.000706723
AC004687.1|LINC00941	0.566223	0.409057	0.783773	0.000606581
AC004687.1|AC004241.3	0.536204	0.383614	0.749492	0.000264638
AC004687.1|LINC02454	0.563673	0.417518	0.760989	0.000181429
AC004687.1|NKILA	0.517021	0.372552	0.717514	7.9674e-05
AC004687.1|LINC00944	0.597774	0.448333	0.797029	0.000455573
AC004687.1|AC113346.1	0.602739	0.44594	0.814672	0.00099023
AC004687.1|AC018695.6	0.474612	0.333597	0.675237	3.42807e-05
AC004687.1|AL359091.5	0.47354	0.330373	0.678746	4.70901e-05
AC004687.1|AC138696.2	0.487052	0.323931	0.732317	0.00054594
AC004687.1|AC098487.1	0.549765	0.409291	0.738451	7.06825e-05
SNHG10|AC084018.1	2.08095	1.38428	3.12822	0.000425955
AC012236.1|AC134312.5	0.510066	0.354633	0.733623	0.000283022
AC012236.1|NKILA	0.509698	0.358299	0.725072	0.000178449
AC012236.1|AC090152.1	0.579219	0.426455	0.786705	0.000472831
AC012236.1|LINC01614	0.572299	0.413072	0.792903	0.000793803
AC012236.1|AL359091.5	0.496556	0.334174	0.737842	0.000531066
AC012236.1|LINC01063	0.585982	0.435456	0.78854	0.000418228
AC012236.1|GAS6-DT	0.551884	0.395831	0.769461	0.000455867
AC008115.3|AL121899.1	0.562503	0.417851	0.75723	0.00014857
AC008115.3|NKILA	0.55376	0.394303	0.777701	0.000647432
AC008115.3|LINC01063	0.601731	0.452295	0.800539	0.000487817
LINC02321|AL390719.2	1.72595	1.25367	2.37617	0.000820171
MIAT|NKILA	0.515698	0.380317	0.69927	2.02277e-05
MIAT|AC098487.1	0.61481	0.461856	0.818419	0.000859511
AC096992.2|LINC01063	0.508723	0.377321	0.685885	9.28825e-06
LINC00941|SLCO4A1-AS1	2.07184	1.4014	3.06302	0.000260469
FOXD3-AS1|MIR9-3HG	1.70095	1.26207	2.29246	0.000485686
AP002336.2|MIR9-3HG	1.72581	1.27591	2.33436	0.000398509
LINC00685|AC018695.6	0.542114	0.379493	0.774422	0.000765822
LINC00685|LINC01063	0.601595	0.450857	0.80273	0.000554138
AL391069.2|ZNF710-AS1	1.77124	1.31298	2.38945	0.000182122
AL391069.2|AL354733.3	1.69189	1.2451	2.29901	0.000776082
AL391069.2|MIR9-3HG	1.8308	1.29385	2.59057	0.00063887
ZNF710-AS1|AP000695.2	0.526232	0.394487	0.701976	1.26083e-05
ZNF710-AS1|FOXD2-AS1	0.554541	0.410949	0.748307	0.000115119
ZNF710-AS1|AC004943.2	0.587696	0.441579	0.782163	0.000267842
AC104031.1|AL354733.3	1.74155	1.28464	2.36097	0.000352544
AC016773.1|AC004241.3	0.501391	0.333332	0.754184	0.000918434
AC016773.1|AP000695.2	0.548731	0.393637	0.764933	0.000398537
AC016773.1|LINC01063	0.510013	0.380238	0.684079	6.98158e-06
AC016773.1|AC098487.1	0.566239	0.414817	0.772935	0.000340706
HS1BP3-IT1|LINC02454	0.593846	0.436582	0.807759	0.000899859
LINC01139|AL132712.1	0.57092	0.413447	0.788371	0.0006638
AC084018.1|AC018695.6	0.56243	0.412544	0.766773	0.000273277
AC084018.1|AL133243.2	0.56129	0.421463	0.747507	7.79042e-05
AC084018.1|ATP2A1-AS1	0.535581	0.381988	0.750932	0.000293319
AL031673.1|MIR9-3HG	1.85627	1.37453	2.50684	5.45772e-05
ITGB2-AS1|AC018695.6	0.503073	0.349578	0.723964	0.000216277
AP000695.2|AL022328.2	1.67077	1.25624	2.22208	0.000418838
NKILA|AL354733.3	1.77965	1.29058	2.45406	0.000438265
NKILA|AC116914.2	1.72937	1.27174	2.35168	0.000478015
NKILA|AC010542.5	1.76594	1.31738	2.36722	0.000142591
SLCO4A1-AS1|AC114489.1	0.476507	0.325623	0.697305	0.000135687
SLCO4A1-AS1|AC002401.4	0.530772	0.367365	0.766864	0.000741327
SLCO4A1-AS1|AC098487.1	0.541657	0.379323	0.773461	0.000742849
AC022144.1|AL133243.2	0.562177	0.404741	0.780851	0.000591311
AC022144.1|LINC01063	0.607549	0.456072	0.809337	0.000659943
AL021707.6|AL132712.1	0.609271	0.457733	0.810979	0.000684098
AL354733.3|AC114489.1	0.586143	0.433046	0.793364	0.000542889
AL354733.3|AL359091.5	0.529338	0.37428	0.748634	0.000321969
AL354733.3|AC073611.1	0.51327	0.345406	0.762712	0.000965598
FOXD2-AS1|AL390719.2	1.70761	1.2816	2.27522	0.000257721
FOXD2-AS1|PTOV1-AS2	2.15282	1.61275	2.87374	1.9598e-07
FOXD2-AS1|AC012073.1	1.6167	1.21562	2.15011	0.000959695
FOXD2-AS1|MIR9-3HG	2.0542	1.36526	3.0908	0.000553084
AC104825.1|AC098487.1	0.605787	0.45543	0.805784	0.000574227
AC104825.1|KTN1-AS1	0.560157	0.402663	0.779252	0.000579965
SNHG12|MIR4435-2HG	0.613939	0.461576	0.816596	0.000801982
AL670729.1|LINC01063	0.585215	0.439257	0.779674	0.000252007
SNHG25|MIR9-3HG	2.11796	1.37936	3.25204	0.000603782
AL390719.2|AC018695.6	0.593877	0.445626	0.791446	0.000376264
AL390719.2|AC004943.2	0.591104	0.444078	0.786808	0.000314357
AL390719.2|AL133243.2	0.607131	0.451537	0.81634	0.000955761
AL390719.2|ATP2A1-AS1	0.604619	0.454478	0.804362	0.00055074
PTOV1-AS2|AL132712.1	0.573876	0.424494	0.775825	0.000306256
PTOV1-AS2|LINC02081	0.569813	0.427081	0.760247	0.000131709
PTOV1-AS2|AC073611.1	0.574983	0.431982	0.765323	0.000148765
PTOV1-AS2|MIR4435-2HG	0.526582	0.37364	0.742127	0.000248731
AL355488.1|AC018695.6	0.518151	0.353328	0.759863	0.000763324
AC018695.6|AL035461.2	1.63882	1.22294	2.19613	0.000941115
AC018695.6|AC004148.2	1.98884	1.41762	2.79023	6.88717e-05
AC004943.2|MIR9-3HG	2.03091	1.38758	2.97252	0.000266999
AL132712.1|AC012073.1	1.67872	1.2447	2.26408	0.000688313
LINC01063|AC004148.2	1.88125	1.40701	2.51535	2.00785e-05
LINC01063|MIR9-3HG	1.92537	1.43961	2.57505	1.00434e-05
CHKB-DT|MIR9-3HG	2.32359	1.48823	3.62784	0.000208035
LINC02561|MIR9-3HG	1.65468	1.24312	2.20251	0.000557683
AC010542.5|MIR9-3HG	1.78475	1.26874	2.51062	0.000877786
AC138696.2|MIR9-3HG	2.1173	1.38847	3.22872	0.000493106
NOP14-AS1|LINC02560	1.6285	1.2189	2.17574	0.000969687
AC016205.1|MIR9-3HG	1.68243	1.26167	2.24351	0.000395776
MIR9-3HG|AC002116.2	0.574513	0.413447	0.798327	0.000960671
MIR9-3HG|KTN1-AS1	0.499857	0.334296	0.747413	0.00072917
