# Supplementary material for: A hypoxia‐related lncRNA model for prediction of head and neck squamous cell carcinoma prognosis
Source: Cancer Med. 2022 Aug 3;12(3):3773–85. doi: 10.1002/cam4.5102 (PMC9939198; doi:10.1002/cam4.5102)
Supplement: Supplementary file 9 — Table S4 [file CAM4-12-3773-s007.xlsx]

## Sheet: Supplementary Table 4
riskScore.txt (input data)
id	futime	fustat	LINC01564|AL118505.1	HOTAIRM1|PTOV1-AS2	AC004687.1|HLA-DQB1-AS1	FOXD3-AS1|MIR9-3HG	AL391069.2|AL354733.3	HS1BP3-IT1|LINC02454	SLCO4A1-AS1|AC098487.1	AC022144.1|AL133243.2	FOXD2-AS1|PTOV1-AS2	AL670729.1|LINC01063	AC018695.6|AL035461.2	AC018695.6|AC004148.2	NOP14-AS1|LINC02560	AC016205.1|MIR9-3HG	riskScore	risk
TCGA-4P-AA8J	0.279452	0	0	1	0	1	1	1	0	1	0	1	0	1	0	0	1.17479	low
TCGA-BA-4074	1.26575	1	1	1	0	0	1	1	0	0	0	0	0	1	1	0	3.33787	high
TCGA-BA-4076	1.13699	1	1	1	0	1	1	0	0	0	1	0	1	0	1	1	13.9258	high
TCGA-BA-4078	0.756164	1	0	0	0	0	0	0	0	1	0	0	0	0	1	0	0.891146	low
TCGA-BA-5151	1.97808	0	1	1	0	1	0	0	0	0	1	1	0	1	0	1	6.08057	high
TCGA-BA-5152	3.52877	0	0	1	0	1	1	0	0	0	1	0	0	1	0	1	8.05177	high
TCGA-BA-5153	4.8274	1	0	0	0	0	0	1	0	0	0	1	0	0	1	0	0.530638	low
TCGA-BA-5555	1.42466	0	1	1	0	0	1	0	1	0	1	1	0	0	1	0	2.75125	high
TCGA-BA-5556	1.9863	0	1	1	0	0	0	1	0	0	1	1	0	1	0	1	2.4013	high
TCGA-BA-5558	5.46575	0	0	0	0	1	0	1	0	0	0	1	1	1	0	1	1.67321	low
TCGA-BA-6868	1.29315	1	0	1	0	0	0	1	0	0	1	1	1	1	1	0	2.31419	low
TCGA-BA-6869	1.76438	0	1	1	0	1	1	1	1	1	1	1	0	1	0	0	1.66487	low
TCGA-BA-6872	1.05205	1	0	0	0	1	1	0	0	0	0	0	0	1	1	0	4.07645	high
TCGA-BA-6873	0.334247	0	0	1	0	1	0	0	0	0	1	0	1	1	1	1	10.8348	high
TCGA-BA-7269	3.48767	0	1	1	1	1	1	0	0	0	1	0	0	1	0	0	5.85502	high
TCGA-BA-A4IF	2.45205	0	1	1	1	0	0	1	1	0	0	1	1	1	0	0	0.901425	low
TCGA-BA-A4IG	2.34247	0	1	1	0	0	1	0	0	1	0	0	0	0	0	0	1.94754	low
TCGA-BA-A4IH	1.70411	0	0	1	0	1	1	1	0	1	0	0	0	0	0	0	1.01924	low
TCGA-BA-A4II	2.51507	0	1	1	1	0	0	0	0	1	0	0	1	1	0	0	2.10784	low
TCGA-BA-A6D8	2.32877	0	1	1	1	1	1	0	0	1	0	0	0	0	0	1	2.46293	high
TCGA-BA-A6DA	0.961644	0	1	1	1	1	1	1	1	0	1	1	0	0	0	1	1.43338	low
TCGA-BA-A6DB	0.591781	0	0	1	1	0	0	0	0	0	0	1	0	0	0	0	0.705571	low
TCGA-BA-A6DD	0.473973	1	1	1	0	1	1	0	0	1	0	1	1	1	0	0	4.41343	high
TCGA-BA-A6DE	1.20548	0	1	0	1	1	1	1	0	1	0	1	1	1	0	1	1.54142	low
TCGA-BA-A6DG	0.189041	1	0	1	1	1	0	1	0	0	1	0	1	1	0	1	3.01921	high
TCGA-BA-A6DI	0.920548	1	1	1	0	0	0	0	1	1	0	1	1	1	1	1	2.926	high
TCGA-BA-A6DJ	1.11507	1	0	1	0	1	0	0	0	1	0	1	1	1	0	1	2.93111	high
TCGA-BA-A6DL	1.70685	0	1	0	1	1	0	1	1	0	0	0	1	0	0	0	0.758133	low
TCGA-BA-A8YP	1.36712	0	1	0	1	0	0	0	0	1	0	0	1	1	1	1	2.64186	high
TCGA-BB-4217	0.512329	0	0	1	1	0	1	1	0	1	0	0	0	0	0	0	0.497349	low
TCGA-BB-4223	8.82466	0	0	0	0	0	0	1	0	1	0	0	0	0	0	0	0.367123	low
TCGA-BB-4224	0.761644	0	0	1	0	0	0	0	0	0	1	1	0	1	0	0	2.24298	low
TCGA-BB-4225	0.4	0	0	0	0	1	1	1	0	0	0	0	0	0	0	0	1.06284	low
TCGA-BB-4227	0.367123	0	0	1	0	0	1	0	1	0	1	1	1	1	1	1	5.73536	high
TCGA-BB-4228	1.53151	0	0	0	0	0	1	1	0	1	1	1	0	0	0	0	0.510447	low
TCGA-BB-8596	5.92055	0	0	1	0	1	0	0	1	0	0	1	1	0	0	1	1.98661	low
TCGA-BB-8601	1.70959	0	1	1	1	0	1	0	0	0	0	0	0	0	0	0	1.96431	low
TCGA-BB-A5HU	2.14247	0	0	0	0	1	0	0	0	1	0	1	1	1	1	1	2.72378	high
TCGA-BB-A5HY	0.879452	1	1	1	0	1	1	0	0	1	1	1	0	1	1	1	7.58941	high
TCGA-BB-A5HZ	2.26575	0	1	0	0	1	1	1	1	1	0	1	1	1	0	1	1.63664	low
TCGA-BB-A6UM	1.07671	0	0	1	1	0	1	1	0	1	0	1	0	0	0	0	0.362801	low
TCGA-BB-A6UO	0.734247	1	1	1	1	1	1	0	0	1	1	0	1	1	1	1	9.98139	high
TCGA-C9-A47Z	0.523288	1	0	0	0	0	0	0	0	0	0	0	0	1	0	1	2.13113	low
TCGA-C9-A480	1.05753	0	0	1	0	1	0	0	0	0	0	0	1	1	0	0	4.44231	high
TCGA-CN-4722	4.06301	0	0	1	0	0	1	0	1	0	1	1	0	0	0	0	1.42793	low
TCGA-CN-4723	4.65479	0	1	1	0	0	0	0	0	0	0	1	1	0	1	1	3.84477	high
TCGA-CN-4725	3.16986	0	1	1	0	0	0	0	0	0	0	1	1	1	0	0	3.38962	high
TCGA-CN-4726	0.389041	1	1	1	1	1	1	1	0	0	1	1	1	1	0	1	4.47277	high
TCGA-CN-4728	4.72329	0	1	1	0	0	0	1	1	0	0	0	1	0	0	0	1.15621	low
TCGA-CN-4729	1.07397	0	0	1	0	0	0	1	1	0	1	1	1	1	0	0	1.25077	low
TCGA-CN-4730	2.23836	0	1	1	0	1	1	1	0	0	1	1	1	1	0	0	4.9027	high
TCGA-CN-4731	2.73425	1	1	1	0	0	1	1	0	0	1	1	0	1	1	0	3.31355	high
TCGA-CN-4733	4.34521	0	0	1	0	0	0	1	0	0	1	0	0	1	1	0	2.23671	low
TCGA-CN-4734	4.63014	0	1	0	0	0	0	0	1	0	1	1	0	1	0	0	1.63344	low
TCGA-CN-4735	4.7589	0	0	1	0	1	0	1	1	0	1	0	0	0	1	0	1.40929	low
TCGA-CN-4736	1.08219	1	1	1	0	1	0	0	0	0	1	1	1	1	1	1	11.4601	high
TCGA-CN-4737	1.71233	0	0	1	0	0	0	1	0	1	0	0	1	1	0	0	1.17651	low
TCGA-CN-4738	1.19452	1	0	1	0	0	0	0	1	0	0	1	1	1	1	0	2.23098	low
TCGA-CN-4739	3.81918	1	0	1	0	0	0	1	1	1	0	1	1	1	0	0	0.616374	low
TCGA-CN-4740	2.29863	1	0	1	0	1	1	0	0	1	1	0	0	0	0	0	2.53377	high
TCGA-CN-4741	6.13425	0	0	0	1	0	0	1	1	1	0	1	0	1	0	0	0.205564	low
TCGA-CN-4742	1.08767	1	1	1	0	1	1	1	0	0	1	0	0	1	0	1	6.39116	high
TCGA-CN-5355	3.50137	0	0	1	0	0	0	1	0	1	1	1	0	1	0	1	1.11063	low
TCGA-CN-5356	3.86027	0	0	0	0	1	0	0	1	0	1	0	0	0	1	1	2.42817	high
TCGA-CN-5358	0.715068	1	0	1	0	1	1	1	0	0	0	1	0	1	0	1	2.36271	high
TCGA-CN-5359	1.03288	1	1	1	0	0	0	0	0	1	1	0	1	1	0	1	5.71976	high
TCGA-CN-5360	5.94247	0	0	1	0	0	0	0	1	0	0	1	0	0	0	0	0.749159	low
TCGA-CN-5361	5.80822	1	0	1	0	1	0	0	0	0	1	0	0	0	0	1	3.6383	high
TCGA-CN-5363	0.693151	1	1	1	0	1	1	0	0	0	1	0	0	1	1	0	11.5023	high
TCGA-CN-5364	1.35068	1	1	1	0	0	0	0	0	0	0	1	0	1	0	0	2.38985	high
TCGA-CN-5365	0.961644	1	0	1	1	1	0	0	0	0	1	0	1	1	1	1	7.32875	high
TCGA-CN-5366	0.986301	1	0	1	0	1	1	0	0	0	1	0	0	1	1	1	10.6993	high
TCGA-CN-5367	0.964384	1	0	1	0	1	1	1	0	1	1	1	0	1	1	1	2.86533	high
TCGA-CN-5370	0.709589	1	0	1	0	0	0	0	0	0	0	1	0	1	1	1	2.95397	high
TCGA-CN-5373	4.33973	0	0	0	1	0	0	0	0	0	0	0	0	0	0	0	0.676408	low
TCGA-CN-5374	4.74521	1	0	0	1	0	0	0	0	0	0	1	0	0	0	0	0.493419	low
TCGA-CN-6010	4.1726	0	1	1	0	1	0	0	1	0	1	0	0	1	0	1	5.98658	high
TCGA-CN-6011	2.55616	0	0	1	1	1	0	0	0	1	1	1	1	1	0	0	2.00044	low
TCGA-CN-6012	4	0	1	1	0	0	0	1	0	1	0	1	1	1	0	0	1.24441	low
TCGA-CN-6013	1.99178	1	0	1	0	1	0	0	1	0	0	1	0	0	0	1	1.40066	low
TCGA-CN-6017	2.33699	1	1	0	0	1	1	0	0	0	0	0	0	1	1	0	5.91075	high
TCGA-CN-6018	1.58904	1	1	1	0	1	1	1	0	0	1	0	1	1	1	1	12.0455	high
TCGA-CN-6019	2.84384	0	1	0	0	0	1	1	1	1	0	1	0	0	0	0	0.390605	low
TCGA-CN-6020	0.561644	1	0	1	0	1	1	0	1	0	0	0	0	1	0	1	4.2493	high
TCGA-CN-6988	0.871233	0	1	1	0	0	1	1	1	0	0	1	1	1	0	0	1.86654	low
TCGA-CN-6989	2.68493	1	1	1	0	1	0	0	0	0	1	0	1	1	1	1	15.7102	high
TCGA-CN-6994	3.2411	0	1	1	0	1	1	0	0	1	0	1	1	1	0	0	4.41343	high
TCGA-CN-6995	0.306849	1	1	1	0	1	1	0	0	0	1	0	1	1	1	1	22.0038	high
TCGA-CN-6996	1.45205	1	1	0	0	0	0	1	0	0	0	1	1	1	0	0	1.29764	low
TCGA-CN-6998	0.978082	1	0	1	0	1	0	0	1	0	1	0	1	1	1	1	7.7815	high
TCGA-CN-A497	2.91781	0	1	0	0	1	0	1	1	0	0	0	1	1	0	0	1.77098	low
TCGA-CN-A498	2.11781	1	0	0	0	1	0	0	0	0	1	0	0	0	1	1	3.38094	high
TCGA-CN-A499	1.96438	0	0	0	1	0	0	0	1	1	0	1	0	0	0	0	0.237653	low
TCGA-CN-A49A	1.4411	1	0	1	0	0	0	0	0	1	1	1	1	1	0	1	2.87756	high
TCGA-CN-A49B	2.47671	0	0	1	0	1	0	0	1	0	0	1	1	1	0	1	3.13899	high
TCGA-CN-A49C	1.76712	0	0	0	1	0	1	0	0	1	0	0	0	1	0	0	1.00389	low
TCGA-CN-A63T	0.616438	0	1	0	0	0	1	1	1	0	0	1	0	1	0	0	0.920301	low
TCGA-CN-A63U	2.6411	0	1	0	1	0	0	1	1	0	0	0	0	0	0	0	0.385602	low
TCGA-CN-A63V	1.86027	0	0	1	1	1	1	0	0	0	0	1	0	0	0	1	1.84763	low
TCGA-CN-A63W	1.03288	1	0	1	1	0	1	1	0	1	0	1	1	1	0	0	0.813068	low
TCGA-CN-A641	1.00548	0	0	1	1	1	1	1	1	0	1	1	1	1	0	0	1.64258	low
TCGA-CN-A642	0.224658	1	1	1	0	1	0	0	0	1	0	1	1	1	1	1	5.64752	high
TCGA-CN-A6UY	1.95342	0	0	0	0	1	1	0	0	1	0	1	0	0	0	0	0.949801	low
TCGA-CN-A6V3	2.03288	0	0	1	0	1	0	0	1	1	0	1	0	0	1	0	0.925439	low
TCGA-CN-A6V6	1.73973	0	0	0	0	0	0	1	1	0	0	1	0	0	0	0	0.286798	low
TCGA-CN-A6V7	1.6274	0	0	0	1	0	1	0	1	1	0	0	0	1	0	0	0.720988	low
TCGA-CQ-5324	4.36438	0	1	0	0	0	1	0	1	0	1	0	0	1	0	1	4.23004	high
TCGA-CQ-5325	1.79178	1	1	1	0	0	1	0	0	0	1	0	0	0	0	0	3.95201	high
TCGA-CQ-5326	0.243836	1	1	1	1	1	1	0	0	0	1	1	1	1	1	1	10.8571	high
TCGA-CQ-5327	4.54795	0	0	0	0	1	1	0	1	0	1	1	0	1	0	0	2.18717	low
TCGA-CQ-5329	5.87123	0	0	1	0	1	1	0	0	1	0	0	0	1	1	1	5.27259	high
TCGA-CQ-5330	5.19726	0	0	0	1	0	0	0	0	0	0	0	1	1	1	1	2.71684	high
TCGA-CQ-5331	3.83288	0	1	1	0	1	1	0	1	1	0	1	0	0	0	0	1.41436	low
TCGA-CQ-5332	0.868493	1	1	1	0	1	1	0	0	0	1	0	1	1	1	1	22.0038	high
TCGA-CQ-5333	0.934247	1	0	1	0	1	1	0	0	0	1	1	0	0	1	1	4.93953	high
TCGA-CQ-5334	0.353425	1	1	0	0	0	0	0	0	0	1	0	0	1	1	1	5.58793	high
TCGA-CQ-6218	3.43288	0	0	1	0	0	1	0	0	0	0	1	0	0	0	1	1.97052	low
TCGA-CQ-6219	1.31233	1	1	1	0	1	1	0	0	0	1	0	0	1	1	1	15.5137	high
TCGA-CQ-6220	2.69863	1	1	1	0	0	1	0	0	0	1	0	1	1	0	0	8.85678	high
TCGA-CQ-6222	5.52329	0	0	1	1	1	0	0	0	0	1	0	0	1	0	0	2.88305	high
TCGA-CQ-6223	3.91233	0	0	1	1	0	0	0	1	0	1	0	1	1	0	0	2.11861	low
TCGA-CQ-6224	4.71507	0	1	1	0	1	1	1	0	0	1	1	0	0	1	0	2.90698	high
TCGA-CQ-6227	0.353425	1	1	1	0	1	1	0	0	0	1	1	1	1	0	1	12.0793	high
TCGA-CQ-6228	1.24932	1	1	1	0	0	1	0	1	1	1	0	1	1	0	0	4.26582	high
TCGA-CQ-6229	3.23014	0	1	1	1	1	0	0	1	1	0	1	0	0	0	0	0.683052	low
TCGA-CQ-7063	5.84384	0	0	0	0	0	0	0	0	0	0	1	0	1	1	1	2.06576	low
TCGA-CQ-7065	4.46027	0	0	1	0	0	1	0	0	0	1	1	0	1	0	0	3.14153	high
TCGA-CQ-7069	3.49041	0	0	1	0	1	0	1	0	1	0	1	1	1	1	1	2.13218	low
TCGA-CQ-7071	3.59178	0	1	0	0	0	0	0	1	0	0	1	0	1	0	1	1.6189	low
TCGA-CQ-7072	6.46301	0	0	1	1	0	1	1	0	0	0	1	1	0	1	0	1.0196	low
TCGA-CQ-A4C6	3.70685	0	0	0	0	0	0	1	0	0	0	1	0	1	1	1	1.13086	low
TCGA-CQ-A4C9	1.93699	0	1	1	1	0	1	1	1	1	0	1	1	1	0	0	0.8467	low
TCGA-CQ-A4CB	2.44658	0	0	0	0	1	0	0	0	0	0	1	0	1	1	1	2.86356	high
TCGA-CQ-A4CD	2.8	0	1	1	0	1	1	1	0	1	0	1	1	1	1	1	4.33013	high
TCGA-CQ-A4CE	2.45753	0	0	1	0	1	0	0	1	0	0	1	0	0	0	0	1.03848	low
TCGA-CQ-A4CG	1.17808	1	1	1	0	1	0	0	0	0	1	0	0	1	1	1	11.0765	high
TCGA-CQ-A4CH	1.03836	1	0	1	1	1	0	0	0	0	0	1	1	1	1	1	3.92845	high
TCGA-CQ-A4CI	2.60274	0	1	1	1	0	0	1	0	0	1	0	0	0	0	0	1.04481	low
TCGA-CR-5243	7.01918	0	0	0	0	0	1	1	0	0	0	1	0	0	1	0	0.743214	low
TCGA-CR-5247	0.980822	0	1	1	0	0	1	1	0	0	1	1	1	1	0	0	3.5368	high
TCGA-CR-5248	4.55616	0	0	0	1	0	0	1	0	1	0	0	0	0	0	0	0.248325	low
TCGA-CR-5249	3.15616	0	0	0	0	0	0	1	0	0	1	0	0	0	0	0	0.744978	low
TCGA-CR-5250	2.18904	0	0	1	1	0	0	1	1	1	0	1	0	1	0	0	0.293949	low
TCGA-CR-6467	4.86849	0	0	0	0	0	0	1	1	1	0	1	0	0	0	0	0.192336	low
TCGA-CR-6470	4.16712	0	1	1	1	0	1	1	0	0	0	0	0	1	1	0	2.25776	low
TCGA-CR-6471	3.29315	1	0	1	0	0	1	0	0	0	1	1	0	0	0	0	1.98822	low
TCGA-CR-6473	3.08219	0	0	0	1	0	0	1	0	0	0	0	0	0	1	0	0.49204	low
TCGA-CR-6474	1.54521	1	0	1	0	1	1	0	0	0	1	0	0	1	1	1	10.6993	high
TCGA-CR-6477	1.40822	0	0	1	1	0	1	1	0	0	1	0	1	1	0	0	2.26178	low
TCGA-CR-6480	0.991781	0	0	0	0	0	1	1	1	0	0	1	0	0	0	0	0.401691	low
TCGA-CR-6481	0.852055	0	0	1	0	0	1	0	0	1	1	0	0	0	1	0	2.42888	high
TCGA-CR-6482	0.945205	0	1	1	0	0	1	1	0	0	1	1	0	0	0	1	2.12855	low
TCGA-CR-6484	0.969863	0	0	1	1	0	0	1	1	0	0	1	0	1	1	1	0.785568	low
TCGA-CR-6487	0.641096	0	0	0	0	1	0	1	0	0	0	0	0	0	1	0	1.00836	low
TCGA-CR-6488	1.03836	0	0	0	1	1	0	0	0	0	0	1	0	0	0	0	0.683976	low
TCGA-CR-6491	1.89863	0	0	1	1	0	1	1	0	1	1	0	0	1	0	0	1.06944	low
TCGA-CR-6492	1.31233	0	1	1	0	1	0	0	0	0	0	1	1	1	0	0	4.69869	high
TCGA-CR-6493	0.772603	1	1	1	0	0	1	1	0	0	1	1	1	1	1	1	6.3388	high
TCGA-CR-7364	3.93151	0	1	1	0	0	1	0	0	0	1	1	0	1	0	0	4.55514	high
TCGA-CR-7365	3.26301	0	0	1	0	0	1	1	0	0	0	1	1	1	0	0	1.79239	low
TCGA-CR-7367	3.94521	0	0	0	0	0	0	0	1	1	0	1	0	0	0	0	0.351345	low
TCGA-CR-7368	3.41096	0	0	0	1	0	0	1	1	1	0	0	0	1	1	0	0.374459	low
TCGA-CR-7369	2.9863	1	0	0	0	0	1	0	0	1	0	0	0	1	0	0	1.48415	low
TCGA-CR-7370	0.287671	0	0	1	0	1	1	1	1	0	0	0	0	0	1	1	1.95628	low
TCGA-CR-7371	0.257534	1	1	1	1	1	1	0	1	0	1	0	0	0	0	1	3.58944	high
TCGA-CR-7372	2.07945	0	0	1	1	0	1	0	0	0	1	0	0	1	0	0	2.91301	high
TCGA-CR-7373	2.43562	0	0	1	0	0	0	1	0	0	0	1	1	1	1	0	1.70052	low
TCGA-CR-7376	2.66301	0	0	0	0	0	1	0	0	0	1	1	0	0	1	0	1.84758	low
TCGA-CR-7377	0.764384	1	0	1	0	1	1	1	0	0	1	0	0	1	0	1	4.40777	high
TCGA-CR-7379	2.83836	0	0	1	1	1	1	0	1	0	1	1	1	1	0	1	4.04698	high
TCGA-CR-7380	1.66027	1	0	1	1	0	1	0	0	0	1	0	0	1	1	0	3.87085	high
TCGA-CR-7382	2.18082	0	0	1	1	1	0	0	0	0	0	1	0	0	1	1	1.75292	low
TCGA-CR-7383	1.4274	1	1	1	0	0	1	0	0	0	1	1	0	1	1	0	6.05293	high
TCGA-CR-7385	2.73151	0	0	0	0	0	0	0	0	0	1	0	0	0	0	0	1.36087	low
TCGA-CR-7386	3.91781	0	1	1	0	0	1	1	0	0	1	0	1	1	1	1	8.6896	high
TCGA-CR-7388	2.25479	1	1	0	1	1	0	0	0	0	0	1	1	1	0	1	2.99773	high
TCGA-CR-7389	1.07397	0	0	1	0	1	1	1	0	1	1	1	1	1	0	1	3.05838	high
TCGA-CR-7390	4.13151	0	1	1	0	0	1	0	0	0	1	0	1	1	0	0	8.85678	high
TCGA-CR-7391	2.50137	0	0	0	1	1	0	0	1	0	0	1	0	0	0	1	0.662545	low
TCGA-CR-7392	3.90411	0	0	1	0	0	0	1	0	0	0	1	1	1	0	0	1.27973	low
TCGA-CR-7393	2.72055	0	0	0	1	0	1	0	1	0	1	1	0	0	0	0	0.675444	low
TCGA-CR-7394	3.68767	0	0	1	0	0	1	1	1	1	1	1	0	1	0	0	0.828314	low
TCGA-CR-7395	2.54795	0	0	0	0	0	0	0	0	0	0	1	0	1	0	1	1.55459	low
TCGA-CR-7397	2.06575	0	0	1	0	1	1	0	0	1	1	0	0	1	0	1	5.39978	high
TCGA-CR-7398	0.427397	0	0	1	0	1	1	1	0	0	0	0	0	1	0	0	2.40143	high
TCGA-CR-7399	0.49589	0	0	1	0	1	1	1	0	0	1	0	0	0	0	1	2.7896	high
TCGA-CR-7401	2.95068	0	0	1	0	0	1	1	0	0	1	0	0	1	0	1	3.17975	high
TCGA-CR-7402	2.49589	0	1	1	0	0	1	0	1	0	1	1	0	0	0	0	2.07046	low
TCGA-CR-7404	4.03288	0	0	0	1	0	0	1	0	1	0	1	0	0	0	0	0.181146	low
TCGA-CV-5430	11.6192	0	1	1	0	0	1	1	0	0	0	1	0	0	0	0	1.15967	low
TCGA-CV-5431	1.43014	1	0	1	0	1	0	0	0	0	1	0	0	0	1	1	4.83463	high
TCGA-CV-5432	10.7671	0	1	1	1	0	1	0	1	1	1	0	0	0	0	1	1.73654	low
TCGA-CV-5434	9.07945	1	1	1	0	0	1	0	0	1	0	0	0	1	0	1	4.15045	high
TCGA-CV-5435	6.35342	1	1	1	0	1	0	0	0	0	0	1	0	1	0	1	4.46815	high
TCGA-CV-5436	1.6	1	0	1	0	1	1	0	0	0	0	0	0	1	1	1	7.86211	high
TCGA-CV-5439	1.49589	1	0	1	0	1	0	0	0	0	1	1	0	1	0	1	4.19356	high
TCGA-CV-5440	8.9589	0	0	1	0	0	0	0	0	0	0	1	1	1	0	0	2.33771	low
TCGA-CV-5441	7.90685	0	0	0	1	1	1	1	0	1	0	1	0	1	0	1	0.749511	low
TCGA-CV-5442	6.37534	0	0	0	1	0	0	0	1	1	0	0	0	0	0	0	0.325788	low
TCGA-CV-5443	7.6274	0	0	0	0	0	0	1	1	1	0	0	0	0	0	0	0.263666	low
TCGA-CV-5444	6.67671	0	0	1	1	0	1	0	0	0	1	1	1	1	1	0	4.00493	high
TCGA-CV-5966	1.49315	1	1	1	0	1	1	1	0	0	0	0	0	1	1	1	6.24062	high
TCGA-CV-5970	1.11233	1	0	1	0	1	1	0	1	0	0	0	0	1	0	1	4.2493	high
TCGA-CV-5971	1.92055	0	0	1	0	1	1	1	0	0	1	0	0	0	1	0	2.74836	high
TCGA-CV-5973	7.23562	0	0	1	1	1	1	1	0	0	0	0	1	1	0	0	2.30388	low
TCGA-CV-5976	4.04932	0	0	1	0	0	1	1	0	0	0	0	0	1	1	0	2.30202	low
TCGA-CV-5977	5.0411	0	0	1	0	1	1	1	1	0	1	1	1	1	1	0	3.22686	high
TCGA-CV-5978	0.589041	1	1	1	0	1	0	0	0	0	1	0	0	0	0	1	5.27545	high
TCGA-CV-5979	3.60274	0	0	1	0	1	1	1	0	0	1	0	0	1	1	0	4.3426	high
TCGA-CV-6003	4.56164	0	1	1	1	0	1	1	0	0	1	0	1	1	1	0	4.35789	high
TCGA-CV-6433	1.75616	0	0	0	0	0	0	1	1	1	1	0	0	1	0	0	0.566953	low
TCGA-CV-6436	5.20274	0	0	1	0	0	1	0	0	1	1	0	0	1	0	1	3.89539	high
TCGA-CV-6441	0.8	1	0	1	0	1	1	1	0	0	1	0	0	1	0	0	3.26803	high
TCGA-CV-6933	7.50959	1	1	1	0	0	1	0	1	0	1	0	0	1	0	0	4.48473	high
TCGA-CV-6934	0.178082	1	0	0	0	1	1	1	0	0	0	0	1	1	0	0	2.38192	high
TCGA-CV-6935	0.808219	1	1	1	0	1	1	1	1	0	1	0	1	1	0	0	4.82692	high
TCGA-CV-6936	0.454795	1	0	1	0	1	0	0	1	0	0	1	0	1	0	0	1.64088	low
TCGA-CV-6937	1.70959	1	0	1	0	1	1	0	0	1	1	1	0	1	0	0	2.92046	high
TCGA-CV-6938	0.394521	1	0	1	0	0	1	0	1	0	1	0	0	1	1	1	5.54335	high
TCGA-CV-6939	1.82466	1	0	1	0	1	1	1	0	0	0	1	0	0	0	0	1.10866	low
TCGA-CV-6940	2.20274	1	1	1	1	0	0	0	0	0	1	1	0	1	0	0	2.19986	low
TCGA-CV-6941	0.936986	1	1	1	0	1	1	0	1	0	1	1	0	0	0	0	2.87007	high
TCGA-CV-6942	11.7315	0	0	0	1	0	0	0	0	1	0	1	0	1	1	0	0.694771	low
TCGA-CV-6943	1.64932	1	0	0	0	0	1	0	0	0	1	0	0	0	0	1	2.57078	high
TCGA-CV-6945	1.00274	1	1	1	0	0	1	0	0	0	1	0	1	1	0	0	8.85678	high
TCGA-CV-6948	3.53151	1	1	1	1	0	0	1	0	0	0	1	0	0	1	1	1.00375	low
TCGA-CV-6950	1.25753	1	0	1	0	1	1	0	1	0	1	1	0	1	1	1	5.60537	high
TCGA-CV-6951	2.50685	1	1	1	1	1	1	0	0	0	0	1	1	1	0	1	6.0039	high
TCGA-CV-6952	0.506849	1	0	1	0	1	0	1	0	0	1	0	1	1	0	1	4.46359	high
TCGA-CV-6953	4.49589	1	0	1	0	0	0	0	1	1	0	0	0	1	0	0	1.08825	low
TCGA-CV-6954	5.48493	1	1	1	0	1	1	0	0	1	1	1	0	1	1	1	7.58941	high
TCGA-CV-6955	0.915068	1	1	1	0	0	1	0	1	0	1	0	0	1	0	0	4.48473	high
TCGA-CV-6956	0.594521	1	0	1	1	1	0	1	0	0	1	1	1	1	0	1	2.20242	low
TCGA-CV-6959	0.70137	1	0	1	0	1	0	0	1	0	0	1	0	1	1	1	2.94085	high
TCGA-CV-6960	2.36164	1	1	1	0	0	1	1	0	0	1	1	1	1	1	0	4.69975	high
TCGA-CV-6961	0.208219	1	0	1	0	0	1	1	0	0	1	1	0	1	1	0	2.28524	low
TCGA-CV-6962	0.345205	1	1	1	0	0	1	0	1	0	1	0	0	0	0	0	2.83831	high
TCGA-CV-7089	5.40274	1	0	1	0	1	1	1	0	0	0	0	1	1	0	1	4.59392	high
TCGA-CV-7090	14.389	0	0	1	0	1	0	0	0	0	1	1	0	0	1	1	3.52671	high
TCGA-CV-7091	9.26301	0	0	1	1	1	1	0	0	1	0	0	0	1	0	0	1.98992	low
TCGA-CV-7095	1.56712	1	0	1	0	0	1	1	0	0	1	0	0	1	0	0	2.35755	high
TCGA-CV-7097	1.05479	1	1	0	0	1	1	0	0	0	1	1	0	1	1	1	7.91404	high
TCGA-CV-7099	0.665753	1	1	1	0	1	0	0	0	1	0	1	0	1	0	1	2.99649	high
TCGA-CV-7100	0.750685	1	1	0	0	0	1	1	1	0	1	0	0	1	1	1	3.07706	high
TCGA-CV-7101	0.438356	1	1	1	0	0	1	0	0	0	1	1	1	1	0	1	8.71396	high
TCGA-CV-7102	0.153425	1	0	1	0	1	1	1	0	0	1	0	0	1	1	1	5.8571	high
TCGA-CV-7103	4.3589	1	1	1	0	1	1	1	0	0	1	0	1	0	0	1	5.73699	high
TCGA-CV-7104	1.07671	1	1	1	0	0	1	1	0	0	1	1	1	1	1	0	4.69975	high
TCGA-CV-7177	1.81644	1	1	1	0	1	1	0	0	0	1	0	1	1	0	1	16.559	high
TCGA-CV-7178	5.93425	1	0	1	0	0	0	1	1	1	0	1	0	1	1	0	0.577467	low
TCGA-CV-7180	0.89589	1	0	1	1	1	1	1	0	0	1	0	1	1	0	0	3.13528	high
TCGA-CV-7183	10.9068	0	0	1	1	1	1	0	1	1	0	0	0	0	0	1	1.21993	low
TCGA-CV-7235	6.43014	0	1	1	0	1	1	1	0	1	1	1	0	0	1	1	2.62941	high
TCGA-CV-7236	0.394521	1	0	0	0	1	1	0	0	0	1	1	0	1	1	1	5.45805	high
TCGA-CV-7238	7.47123	0	1	1	1	1	0	1	0	1	0	1	1	0	0	1	0.995985	low
TCGA-CV-7242	3	0	1	1	1	1	0	1	1	1	0	1	0	0	0	0	0.373922	low
TCGA-CV-7245	2.18356	0	0	1	0	0	1	1	1	1	1	0	0	1	1	0	1.50887	low
TCGA-CV-7247	1.58082	1	1	1	0	0	1	0	0	1	1	1	0	1	1	1	5.47499	high
TCGA-CV-7248	1.4274	1	1	1	1	1	1	0	0	1	1	0	0	1	0	0	3.92657	high
TCGA-CV-7250	7.94521	1	0	1	1	1	1	0	1	0	0	1	0	1	0	1	2.09668	low
TCGA-CV-7252	0.413699	1	0	1	0	1	1	1	1	0	0	0	0	1	1	1	3.09107	high
TCGA-CV-7253	0.989041	1	1	1	1	0	1	0	1	0	1	1	1	1	0	0	3.13859	high
TCGA-CV-7254	3.99726	1	1	1	0	0	1	1	1	1	1	0	1	1	1	0	3.10309	high
TCGA-CV-7255	0.175342	1	0	1	0	0	1	1	1	0	1	1	0	1	1	0	1.64125	low
TCGA-CV-7261	4.14247	0	1	1	0	0	0	0	1	0	0	1	0	0	0	1	1.4651	low
TCGA-CV-7263	1.53425	1	0	1	1	1	1	1	1	1	1	1	1	1	0	0	1.10157	low
TCGA-CV-7407	2.96164	1	1	1	0	1	1	1	0	0	1	1	1	1	1	0	6.51478	high
TCGA-CV-7411	7.44384	1	0	1	0	1	1	0	1	0	1	0	1	0	0	0	3.84862	high
TCGA-CV-7413	0.805479	1	0	1	0	0	1	0	0	0	1	1	0	1	0	0	3.14153	high
TCGA-CV-7415	1.90411	1	0	1	0	1	1	0	0	1	1	0	1	1	0	1	7.65874	high
TCGA-CV-7418	2.16164	1	1	1	0	1	1	0	0	0	0	0	1	0	0	1	7.70088	high
TCGA-CV-7422	2.8411	1	1	1	0	1	0	1	1	0	1	0	1	1	1	1	6.17663	high
TCGA-CV-7423	8.38082	1	0	1	0	1	1	1	0	0	1	0	1	1	1	0	6.1593	high
TCGA-CV-7424	1.2411	1	1	1	1	1	1	0	0	0	1	0	0	0	0	1	4.99786	high
TCGA-CV-7425	4.70685	1	0	0	0	0	0	0	0	0	0	0	1	1	0	1	3.02267	high
TCGA-CV-7427	13.0411	1	0	1	0	1	0	0	1	0	0	1	0	0	0	1	1.40066	low
TCGA-CV-7428	4.57808	1	1	0	1	1	1	0	0	1	1	1	1	1	0	1	3.83186	high
TCGA-CV-7429	0.293151	1	1	1	0	1	1	0	0	0	1	1	0	1	1	1	11.3168	high
TCGA-CV-7430	1.35616	1	1	1	0	0	1	0	0	0	1	0	1	1	0	0	8.85678	high
TCGA-CV-7432	7.0411	1	1	1	1	1	1	1	0	0	1	1	0	1	0	0	2.3381	low
TCGA-CV-7433	1.64658	1	1	1	0	1	1	0	0	0	1	0	0	1	1	1	15.5137	high
TCGA-CV-7434	0.59726	1	1	1	0	1	1	0	0	0	1	1	0	1	1	1	11.3168	high
TCGA-CV-7435	12.8219	1	0	1	0	1	1	0	1	1	1	1	0	1	0	0	2.09746	low
TCGA-CV-7438	0.531507	1	1	1	0	1	1	0	0	0	1	1	0	0	1	1	7.1622	high
TCGA-CV-7446	2.99452	1	1	1	0	0	0	0	0	1	1	0	0	0	0	1	2.55223	high
TCGA-CV-A45O	2.33151	0	0	0	1	1	0	1	1	0	0	1	1	1	0	1	0.812833	low
TCGA-CV-A45P	1.75068	0	0	0	0	0	0	1	1	0	0	0	0	0	0	1	0.530276	low
TCGA-CV-A45Q	14.1151	1	0	1	0	1	1	1	0	1	1	0	0	1	0	1	2.95599	high
TCGA-CV-A45R	15.0137	0	0	1	0	1	0	0	0	0	0	1	0	0	0	0	1.44596	low
TCGA-CV-A45T	13.3041	1	0	1	1	1	1	1	0	0	0	1	0	1	0	1	1.59815	low
TCGA-CV-A45U	2.95616	1	0	1	1	0	1	0	0	0	0	1	0	0	0	0	0.988226	low
TCGA-CV-A45V	0.0876712	1	0	1	0	0	0	0	0	1	0	0	0	0	0	1	1.29343	low
TCGA-CV-A45W	3.83014	1	1	1	1	1	1	1	0	1	0	0	0	0	0	0	0.999649	low
TCGA-CV-A45X	0.542466	1	0	1	0	1	1	0	0	0	0	0	0	1	0	1	5.91664	high
TCGA-CV-A45Y	7.40548	1	0	1	0	1	0	0	0	1	0	1	0	0	0	1	1.3079	low
TCGA-CV-A45Z	4.01644	1	1	1	0	0	0	0	0	0	0	1	0	1	0	0	2.38985	high
TCGA-CV-A460	5.03562	1	1	1	0	1	0	0	1	0	0	1	0	0	0	1	2.03092	low
TCGA-CV-A461	5.65479	1	1	1	0	1	0	1	0	1	0	1	1	1	0	0	1.725	low
TCGA-CV-A464	4.71781	0	0	0	0	1	1	0	0	1	0	0	0	0	1	1	2.33358	low
TCGA-CV-A465	0.589041	1	1	1	0	0	0	0	1	0	0	0	1	1	0	0	3.33723	high
TCGA-CV-A468	1.27123	1	0	1	0	0	0	1	0	0	0	1	0	1	0	1	1.21694	low
TCGA-CV-A6JD	0.49863	1	0	1	0	1	1	0	0	0	1	0	0	1	1	1	10.6993	high
TCGA-CV-A6JE	2.94521	0	0	1	0	1	1	1	0	1	1	1	0	1	0	0	1.59874	low
TCGA-CV-A6JM	0.531507	1	1	1	0	0	1	0	0	1	1	0	1	1	0	0	5.93965	high
TCGA-CV-A6JN	2.48219	0	0	1	1	1	1	1	0	0	0	1	0	1	0	0	1.18491	low
TCGA-CV-A6JO	0.539726	1	0	1	0	1	1	0	0	0	0	0	1	1	1	1	11.1512	high
TCGA-CV-A6JT	2.33425	0	0	1	1	1	1	1	0	0	0	0	0	1	0	0	1.62435	low
TCGA-CV-A6JU	0.30137	0	1	1	0	1	1	1	1	0	0	1	0	1	0	0	1.82423	low
TCGA-CV-A6JY	1.76986	0	0	0	0	1	1	0	1	1	0	1	0	1	0	1	1.45373	low
TCGA-CV-A6JZ	1.95616	0	1	1	0	0	0	0	0	0	0	1	0	0	1	0	2.00982	low
TCGA-CV-A6K0	1.66027	0	0	1	1	0	0	0	0	0	0	1	0	0	0	1	0.951642	low
TCGA-CV-A6K1	1.87671	0	1	1	1	1	1	1	0	1	0	0	1	1	0	1	3.02161	high
TCGA-CV-A6K2	0.868493	1	1	1	0	1	1	0	0	0	0	0	1	1	0	1	12.1679	high
TCGA-CX-7085	0.879452	0	0	1	0	1	0	1	1	0	0	1	0	0	0	1	0.766759	low
TCGA-CX-7086	1.56986	0	1	1	0	0	1	0	1	0	1	1	0	1	0	1	4.41241	high
TCGA-CX-A4AQ	4.26027	0	0	0	0	1	1	0	1	1	0	1	0	0	0	1	0.92004	low
TCGA-D6-6515	1.10411	1	0	1	0	1	1	1	0	0	1	0	0	0	0	1	2.7896	high
TCGA-D6-6516	2.11781	0	0	1	1	0	0	0	1	0	0	1	0	1	0	0	0.800682	low
TCGA-D6-6517	0.8	0	0	1	1	0	1	1	0	0	1	0	0	1	1	1	2.85803	high
TCGA-D6-6823	1.92055	0	1	0	1	0	1	1	0	0	0	1	1	1	0	0	1.22936	low
TCGA-D6-6824	0.210959	0	0	1	0	1	1	1	1	0	1	1	0	0	1	0	1.43987	low
TCGA-D6-6825	1.34521	0	0	0	0	1	0	0	1	0	0	1	0	0	0	0	0.72623	low
TCGA-D6-6826	0.953425	1	0	1	0	0	0	0	0	0	0	0	1	1	1	1	5.74354	high
TCGA-D6-6827	1.55616	0	0	0	0	0	1	1	1	0	0	1	0	0	1	0	0.533772	low
TCGA-D6-8568	2.07945	0	0	1	1	1	0	1	0	0	1	0	0	1	1	1	2.82863	high
TCGA-D6-8569	2.10959	0	0	1	0	0	0	1	1	0	0	0	0	1	1	0	1.18042	low
TCGA-D6-A4Z9	1.47671	0	0	1	1	1	0	1	0	0	0	0	0	1	0	1	1.56421	low
TCGA-D6-A4ZB	1.03014	0	0	1	1	0	1	0	0	0	0	1	1	1	0	0	2.2147	low
TCGA-D6-A6EK	2.39726	0	0	1	1	0	1	0	1	1	0	1	0	1	0	0	0.752073	low
TCGA-D6-A6EM	0.635616	0	1	1	1	0	1	1	0	0	0	0	0	1	1	0	2.25776	low
TCGA-D6-A6EN	1.88219	0	1	1	0	1	1	1	1	0	1	1	0	1	1	1	4.44931	high
TCGA-D6-A6EO	2.07945	0	1	0	1	1	1	1	1	1	0	1	1	1	0	0	0.820786	low
TCGA-D6-A6EP	1.16164	0	0	1	1	1	1	0	0	0	1	0	0	0	1	1	4.58023	high
TCGA-D6-A6EQ	1.00822	0	0	1	1	1	1	0	0	0	1	1	0	1	0	0	2.94561	high
TCGA-D6-A6ES	1.06575	0	1	1	1	1	1	0	0	1	1	1	0	1	0	0	2.86431	high
TCGA-D6-A74Q	1.94521	0	0	1	1	0	1	1	1	1	0	1	1	0	0	0	0.369566	low
TCGA-DQ-5624	4.87123	0	0	1	0	0	1	0	0	0	1	1	0	1	1	0	4.1745	high
TCGA-DQ-5625	3.10411	1	1	1	1	1	1	1	0	1	0	1	0	1	1	0	1.53107	low
TCGA-DQ-5630	2.82192	0	0	1	0	1	1	1	0	0	0	0	0	1	1	1	4.30394	high
TCGA-DQ-5631	1.50137	1	0	1	0	0	1	0	0	1	0	1	0	1	1	0	2.05718	low
TCGA-DQ-7591	1.70411	0	0	1	1	0	0	1	0	1	1	0	0	1	1	0	1.01462	low
TCGA-DQ-7592	3.13151	0	0	1	0	0	1	0	0	0	0	1	0	1	1	1	4.13734	high
TCGA-F7-7848	3.09863	0	1	1	1	0	1	1	1	1	1	1	0	1	0	0	0.81239	low
TCGA-F7-8298	2.72603	0	0	1	0	1	0	0	0	0	1	1	0	0	1	1	3.52671	high
TCGA-F7-8489	1.80274	0	0	1	0	0	0	0	0	0	0	1	1	1	1	1	4.18974	high
TCGA-F7-A50G	1.68767	0	0	0	1	1	0	0	0	0	0	1	1	1	0	1	2.06744	low
TCGA-F7-A50I	0.252055	0	1	1	1	1	0	1	1	0	1	0	1	1	1	1	4.17792	high
TCGA-F7-A50J	2.59452	0	0	1	0	0	1	0	1	0	0	1	0	1	0	0	1.65793	low
TCGA-F7-A61S	1.57808	0	0	1	1	1	1	0	0	0	0	1	0	1	0	1	2.91938	high
TCGA-F7-A61V	2.07945	0	0	0	1	1	0	1	1	1	0	1	1	1	0	1	0.545112	low
TCGA-F7-A620	1.48767	0	1	1	0	1	0	0	0	0	0	0	0	1	0	0	4.54138	high
TCGA-F7-A622	0.983562	1	1	1	0	1	1	0	0	0	1	0	0	1	0	0	8.65605	high
TCGA-F7-A623	1.68767	0	1	0	1	0	0	0	0	1	0	1	1	1	0	1	1.45028	low
TCGA-F7-A624	1.03562	0	0	1	0	1	1	0	0	0	1	1	0	0	1	0	3.66229	high
TCGA-H7-7774	1.11507	0	1	0	0	0	0	1	1	0	0	1	1	1	0	1	1.25698	low
TCGA-H7-8501	1.26301	0	0	1	0	1	1	1	0	0	0	1	0	1	1	1	3.13959	high
TCGA-H7-8502	1.25479	0	1	1	0	0	0	0	0	0	1	1	1	1	1	0	6.12959	high
TCGA-H7-A6C4	1.13425	0	0	1	1	1	0	1	1	1	1	1	1	1	0	0	0.786493	low
TCGA-H7-A76A	1.74521	0	0	1	1	0	1	1	0	1	0	1	0	0	0	0	0.362801	low
TCGA-HD-7753	2.3726	0	0	1	0	1	1	1	0	0	1	1	0	0	1	1	2.70404	high
TCGA-HD-7754	2.14521	0	1	1	0	0	1	1	0	0	0	1	0	1	0	0	1.83237	low
TCGA-HD-7831	1.8274	0	0	1	0	0	1	1	0	0	1	1	0	0	1	0	1.44629	low
TCGA-HD-7832	2.29041	0	0	0	0	0	0	1	0	1	0	0	1	1	1	1	1.47457	low
TCGA-HD-8224	1.22192	1	0	1	0	1	0	1	0	0	1	1	0	0	0	0	1.07721	low
TCGA-HD-8314	1.83562	0	0	0	0	0	0	0	1	1	0	0	0	1	0	0	0.761033	low
TCGA-HD-A633	1.15342	0	0	1	1	0	1	0	0	0	0	0	0	1	1	0	2.8444	high
TCGA-HD-A634	0.356164	1	0	1	0	1	1	0	0	1	1	0	0	0	0	1	3.41743	high
TCGA-HD-A6HZ	0.30411	0	0	0	0	0	1	0	1	1	0	0	1	1	0	0	1.51182	low
TCGA-HD-A6I0	0.575342	0	1	1	1	1	1	1	1	0	1	0	0	1	0	1	3.10478	high
TCGA-HL-7533	2.89589	0	1	0	0	0	0	0	0	0	0	1	0	1	0	0	1.67126	low
TCGA-IQ-7630	1.32877	0	1	0	0	0	0	1	1	0	0	0	1	1	1	1	2.28973	low
TCGA-IQ-7632	1.20822	0	0	1	0	1	1	0	0	0	0	0	0	1	0	1	5.91664	high
TCGA-IQ-A61E	3.14247	0	0	1	0	1	0	1	0	1	0	1	0	1	1	1	1.50329	low
TCGA-IQ-A61G	0.986301	0	0	1	0	0	1	1	0	0	1	0	0	1	0	1	3.17975	high
TCGA-IQ-A61H	3.11781	0	1	1	1	0	0	0	0	0	0	1	0	1	0	0	1.61651	low
TCGA-IQ-A61J	2.79726	0	0	0	0	0	0	1	0	1	0	1	0	0	0	1	0.361203	low
TCGA-IQ-A61O	1.15342	1	0	1	0	1	1	1	0	0	1	1	0	0	1	1	2.70404	high
TCGA-IQ-A6SG	1.5863	0	1	1	0	0	1	0	1	0	1	0	1	1	0	0	6.36089	high
TCGA-IQ-A6SH	1.29041	0	0	1	0	1	1	0	0	0	0	0	0	1	1	0	5.82917	high
TCGA-KU-A66S	1.11233	1	1	1	1	1	1	1	1	0	0	0	0	0	0	0	1.07054	low
TCGA-KU-A66T	1.51233	0	0	1	0	0	0	0	0	0	0	1	1	1	1	0	3.10638	high
TCGA-KU-A6H7	1.60548	0	0	0	1	0	1	0	0	0	0	0	0	0	1	0	1.25889	low
TCGA-KU-A6H8	0.89589	1	0	1	0	1	0	0	0	0	0	0	0	0	0	0	1.98221	low
TCGA-MT-A51W	1.19726	0	0	0	0	1	0	0	0	0	1	1	0	1	0	1	2.93264	high
TCGA-MT-A51X	0.663014	0	0	1	0	1	1	0	0	0	0	1	1	1	0	0	4.5387	high
TCGA-MT-A67A	2.50411	0	0	0	1	1	0	0	1	1	0	0	0	1	0	1	0.962432	low
TCGA-MT-A67D	0.153425	0	1	0	0	1	1	1	1	1	0	1	0	1	0	0	0.855539	low
TCGA-MT-A67F	1.05205	0	1	1	0	1	0	0	0	0	0	1	1	1	0	0	4.69869	high
TCGA-MT-A7BN	1.28493	0	1	1	0	1	1	0	1	1	0	0	0	1	1	0	4.07094	high
TCGA-MZ-A5BI	0.594521	1	0	0	0	0	1	1	0	1	0	0	0	0	0	0	0.514195	low
TCGA-MZ-A6I9	1.33973	1	1	1	1	0	1	1	1	0	0	0	0	1	0	0	1.22027	low
TCGA-MZ-A7D7	1.49863	0	1	1	1	1	1	0	0	0	0	0	0	0	0	1	3.67255	high
TCGA-P3-A5Q5	2.49315	0	0	0	1	0	1	0	0	1	0	1	0	0	0	0	0.463464	low
TCGA-P3-A5Q6	1.31507	1	1	1	0	1	1	0	0	0	1	0	1	1	0	0	12.2773	high
TCGA-P3-A5QA	5.97808	0	0	1	0	1	1	1	0	0	0	1	0	1	1	1	3.13959	high
TCGA-P3-A5QE	4.27123	0	1	0	0	1	0	1	1	0	0	0	0	0	0	1	1.06583	low
TCGA-P3-A5QF	0.90411	1	1	1	1	0	1	0	0	1	0	1	0	1	0	0	1.51838	low
TCGA-P3-A6SW	3.06849	0	1	1	1	0	0	0	0	0	0	1	0	1	0	0	1.61651	low
TCGA-P3-A6SX	3.91781	1	0	1	1	1	1	0	1	1	1	0	1	1	0	1	3.72056	high
TCGA-P3-A6T0	1.58356	0	1	1	1	0	0	0	0	0	0	1	1	1	1	1	4.10919	high
TCGA-P3-A6T2	6.29589	0	0	1	1	0	1	1	0	0	0	1	1	1	1	0	1.61104	low
TCGA-P3-A6T3	1.58082	1	0	1	0	1	0	1	0	0	1	1	1	1	1	1	4.32669	high
TCGA-P3-A6T4	0.169863	1	1	1	1	1	1	0	0	0	0	1	1	1	0	0	4.45144	high
TCGA-P3-A6T5	2.41644	1	0	1	1	1	1	1	1	1	0	0	1	1	0	1	1.49665	low
TCGA-P3-A6T6	1.08219	1	1	0	1	0	1	0	0	1	0	1	0	1	0	0	1.06183	low
TCGA-P3-A6T7	1.33425	1	0	0	1	0	1	0	0	0	0	0	1	1	0	1	2.86362	high
TCGA-P3-A6T8	1.09589	0	1	1	1	0	1	1	0	0	0	1	1	1	1	0	2.33597	low
TCGA-QK-A64Z	1.75616	1	0	1	1	1	0	0	0	0	0	0	1	1	1	0	3.99283	high
TCGA-QK-A652	1.76712	0	1	0	1	0	1	0	1	0	0	1	0	1	0	0	1.13713	low
TCGA-QK-A6IF	1.92877	0	0	0	1	1	0	1	1	1	0	1	0	0	0	1	0.243236	low
TCGA-QK-A6IG	0.608219	1	0	1	1	1	1	0	0	1	1	1	0	0	1	1	2.24068	low
TCGA-QK-A6IH	1.78904	0	0	1	0	0	1	0	0	1	0	0	0	1	0	1	2.86243	high
TCGA-QK-A6II	0.778082	1	0	1	0	1	1	0	0	0	1	1	0	1	0	1	5.87352	high
TCGA-QK-A6IJ	1.06027	0	0	1	1	1	1	1	0	1	0	1	1	1	0	0	1.12707	low
TCGA-QK-A6V9	2.28219	0	1	0	0	0	0	0	1	1	0	0	0	0	0	0	0.698373	low
TCGA-QK-A6VB	1.75616	0	1	0	1	1	1	0	1	1	0	1	1	1	0	1	2.02225	low
TCGA-QK-A6VC	1.64384	0	1	1	0	1	0	1	1	0	0	1	0	0	0	1	1.11178	low
TCGA-QK-A8Z7	1.07397	0	1	1	1	1	1	1	0	1	0	1	0	0	0	0	0.729213	low
TCGA-QK-A8Z8	0.468493	1	1	0	0	1	1	0	1	1	0	1	1	1	0	0	2.21663	low
TCGA-QK-A8Z9	1.23014	1	1	1	0	1	0	0	0	0	0	0	1	0	1	1	7.30615	high
TCGA-QK-A8ZA	1.01644	1	1	1	1	1	1	0	0	0	1	0	1	1	0	1	11.2006	high
TCGA-QK-A8ZB	1.48493	0	0	1	0	0	0	0	1	0	0	1	0	0	0	0	0.749159	low
TCGA-QK-AA3J	1.27671	0	1	1	1	0	0	1	0	0	0	1	0	1	0	0	0.884925	low
TCGA-QK-AA3K	0.693151	0	0	1	0	0	1	0	0	1	0	1	0	0	1	0	1.30196	low
TCGA-RS-A6TO	1.06027	1	0	0	0	1	1	0	0	0	1	0	1	1	1	0	7.86827	high
TCGA-RS-A6TP	1.4137	0	0	1	1	1	0	1	0	1	0	1	0	0	0	0	0.359069	low
TCGA-T2-A6WX	0.572603	1	0	1	1	1	0	0	0	0	0	0	1	1	1	0	3.99283	high
TCGA-T2-A6WZ	1.32603	1	0	1	0	1	1	1	0	1	1	0	0	1	0	0	2.19165	low
TCGA-T2-A6X0	0.591781	0	1	1	0	0	0	1	0	1	0	1	1	0	1	0	1.04653	low
TCGA-T2-A6X2	2.70411	0	0	1	0	1	0	0	0	1	0	1	1	1	1	1	3.8949	high
TCGA-T3-A92M	1.14247	0	0	1	1	1	1	0	0	1	0	1	0	0	0	1	1.23908	low
TCGA-T3-A92N	0.260274	1	1	1	1	0	0	0	0	0	0	1	1	1	1	0	3.04666	high
TCGA-TN-A7HI	1.12877	0	0	0	1	1	1	0	0	1	0	0	0	0	0	0	0.880712	low
TCGA-TN-A7HJ	1.10411	0	0	1	1	1	1	0	1	0	0	0	1	1	0	1	4.07669	high
TCGA-TN-A7HL	1.69589	0	0	1	1	1	1	1	0	1	0	1	0	0	0	0	0.502914	low
TCGA-UF-A718	5.4	0	0	0	0	0	1	0	0	1	0	0	0	0	0	0	0.939291	low
TCGA-UF-A719	4.55616	0	1	0	1	0	1	1	1	1	1	1	0	0	0	0	0.359553	low
TCGA-UF-A71A	0.235616	1	1	1	0	1	1	0	0	0	0	0	0	0	1	1	7.21478	high
TCGA-UF-A71B	4.12603	0	1	1	1	0	1	0	0	0	0	0	1	1	0	0	4.40219	high
TCGA-UF-A71D	4.00274	0	1	1	1	0	1	1	1	1	1	1	1	1	0	0	1.15225	low
TCGA-UF-A71E	4.12055	1	1	1	0	0	1	0	0	1	0	0	0	0	0	0	1.94754	low
TCGA-UF-A7J9	3.72055	0	1	1	0	1	0	0	0	0	0	1	0	0	0	1	2.82781	high
TCGA-UF-A7JA	6.20548	0	0	1	0	1	1	1	0	1	1	1	0	1	0	1	2.15631	low
TCGA-UF-A7JC	1.49589	1	1	1	0	0	1	1	0	0	1	0	1	1	0	0	4.84845	high
TCGA-UF-A7JD	2.02466	1	0	1	0	1	1	0	0	0	1	1	0	0	1	1	4.93953	high
TCGA-UF-A7JF	4.61918	0	1	1	0	1	1	0	1	1	0	0	0	1	0	0	3.06359	high
TCGA-UF-A7JH	2.45479	0	0	1	0	1	1	0	0	1	0	1	0	1	0	1	2.89446	high
TCGA-UF-A7JJ	1.50411	0	0	0	0	0	0	1	0	0	0	1	0	0	0	1	0.538601	low
TCGA-UF-A7JK	1.16164	1	0	1	0	0	1	0	0	0	0	0	1	0	1	0	3.77473	high
TCGA-UF-A7JO	1.72877	1	1	0	0	1	1	0	0	0	0	0	1	1	0	0	6.30899	high
TCGA-UF-A7JS	1.86301	1	1	1	1	1	1	1	0	1	1	0	1	1	0	0	3.04875	high
TCGA-UF-A7JT	2.72055	1	0	1	1	1	1	0	0	0	0	0	1	1	0	1	5.6763	high
TCGA-UF-A7JV	0.246575	1	0	1	0	0	0	0	0	0	0	1	0	1	1	1	2.95397	high
TCGA-UP-A6WW	1.41918	0	0	1	1	0	1	0	0	1	0	0	0	0	0	0	0.908519	low
TCGA-WA-A7GZ	1.71233	1	0	1	1	0	1	1	0	0	0	0	1	1	0	1	2.24165	low
TCGA-WA-A7H4	1.2137	0	0	0	1	1	0	1	1	0	0	1	1	0	1	1	0.683578	low
Codes
install.packages("survivalROC") #install package
library(survivalROC) #Libray package
setwd("C:\\Users\\XXX") #Set the Working Directory
rt=read.table("riskScore.txt", header=T, sep="\t", check.names=F, row.names=1) #Read the Cox regression risk file
#plot ROC cure
predictTime=5 #5-year ROC cure
roc=survivalROC(Stime=rt$futime, status=rt$fustat, marker=rt$riskScore, predict.time =predictTime, method="KM")
pdf(file="ROC.pdf", width=5.5, height=5.5)
plot(roc$FP, roc$TP, type="l", xlim=c(0,1), ylim=c(0,1),col="black",
xlab="False positive rate", ylab="True positive rate",
lwd = 2, cex.main=1.2, cex.lab=1.2, cex.axis=1.2, font=1.2)
polygon(x=c(0,roc$FP,1,0),y=c(0,roc$TP,1,0),col="#24B35D",border=NA)
text(0.85, 0.1, paste0("AUC=",sprintf("%.3f",roc$AUC)), cex=1.2)
segments(0,0,1,1,lty=2)
dev.off()
#Get the best cut-off
predictTime=5 #5-year ROC cure
roc=survivalROC(Stime=rt$futime, status=rt$fustat, marker=rt$riskScore, predict.time =predictTime, method="KM")
sum=roc$TP-roc$FP
cutOp=roc$cut.values[which.max(sum)]
cutTP=roc$TP[which.max(sum)]
cutFP=roc$FP[which.max(sum)]
pdf(file="ROC.cutoff.pdf",width=5.5,height=5.5)
plot(roc$FP, roc$TP, type="l", xlim=c(0,1), ylim=c(0,1),col="black",
xlab="False positive rate", ylab="True positive rate",
lwd = 2, cex.main=1.2, cex.lab=1.2, cex.axis=1.2, font=1.2)
polygon(x=c(0,roc$FP,1,0),y=c(0,roc$TP,1,0),col="#24B35D",border=NA)
segments(0,0,1,1,lty=2)
points(cutFP,cutTP, pch=20, col="red",cex=1.5)
text(cutFP+0.15,cutTP-0.05,paste0("Cutoff:",sprintf("%0.3f",cutOp)))
text(0.85, 0.1, paste0("AUC=",sprintf("%.3f",roc$AUC)), cex=1.2)
dev.off()
#Export risk groups file
risk=as.vector(ifelse(rt$riskScore>cutOp,"high","low"))
outTab=cbind(rt, risk)
write.table(cbind(id=rownames(outTab),outTab),file="risk.txt",sep="\t",quote=F,row.names=F)
